# Supplementary material for: De novo mutations mediate phenotypic switching in an opportunistic human lung pathogen
Source: Nat Commun. 2025 Jul 23;16:6799. doi: 10.1038/s41467-025-61168-4 (PMC12287342; doi:10.1038/s41467-025-61168-4)
Supplement: Supplementary file 3 — Supplementary Data 1-12 [file 41467_2025_61168_MOESM3_ESM.xlsx]

## Sheet: S1 Isolate Metadata
Supplementary Dataset S1: Sources of B. dolosa isolates. Metadata describing each anatomical sample used in this study. Tissue condition and cut number are described in the “Gross description from autopsy” and “Lung cut” columns. “Timing of isolation" describes when a sample was acquired. For Patient J, time point 0 corresponds to the day of autopsy, and negative numbers indicate days prior to de…
Source label	Source description	Patient	Timing of isolation	Lung Lobe/Side	Lung Cut	Gross description from autopsy	Tissue general description	Sequencing labels (used in Github)
1	lymph node	Index = J	0	L	0	hilar lymph node	Lymph node	P02LG-01XX
3	spleen	Index = J	0			spleen	Spleen	P02SL-03XX
4	spleen	Index = J	0			spleen	Spleen	P02SL-04XX
5	lung	Index = J	0	LLL	1	bronchopneumonia	Bronchus	P02LT-05XX
6	lung	Index = J	0	LLL	1	pus from dilated bronchus, 1 cm from pleural surface	Bronchus	P02LT-06XX
7	lung	Index = J	0	LLL	1	pneumonia, peripheral	Parenchyma	P02LT-07XX
8	lung	Index = J	0	LLL	2	pus from bronchus, inferior	Bronchus	P02LT-08XX
9	lung	Index = J	0	LUL	2	pus from bronchus, inferior	Bronchus	P02LT-09XX
10	lung	Index = J	0	LUL	2	large airway, 0.5 cm from #9	Bronchus	P02LT-10XX
11	lung	Index = J	0	LUL	2	normal, subpleural, apex	Parenchyma	P02LT-11XX
12	lung	Index = J	0	LUL	2	pneumonia, anterior, inferior	Parenchyma	P02LT-12XX
13	lung	Index = J	0	LLL	2	pneumonia, superior	Parenchyma	P02LT-13XX
14	lung	Index = J	0	LLL	3	pneumonia, superior (white)	Parenchyma	P02LT-14XX
15	lung	Index = J	0	LUL	3	mucus plug in dilated airway, anterior, superior	Bronchus	P02LT-15XX
16	lung	Index = J	0	LUL	3	fibrotic area, gray, inferior	Parenchyma	P02LT-16XX
17	lung	Index = J	0	LUL	3	fibrotic area, gray, superior to #16	Parenchyma	P02LT-17XX
18	lung	Index = J	0	LLL	3	pus and pneumonia	Parenchyma	P02LT-18XX
19	lung	Index = J	0	R	0	pus from right mainstem bronchus	Bronchus	P02LT-19XX
20	lymph node	Index = J	0	R	0	hilar lymph node	Lymph node	P02LG-20XX
21	lung	Index = J	0	RUL	1	pneumonia, tan	Parenchyma	P02LT-21XX
22	lung	Index = J	0	RUL	1	gray area	Parenchyma	P02LT-22XX
23	lung	Index = J	0	RUL	1	1 cm superior to #22	Parenchyma	P02LT-23XX
24	lung	Index = J	0	RLL	1	large airway	Bronchus	P02LT-24XX
25	lung	Index = J	0	RLL	1	bronchopneumonia, posterior	Bronchus	P02LT-25XX
26	lung	Index = J	0	RML	1	pus and pneumonia	Parenchyma	P02LT-26XX
27	lung	Index = J	0	RML	2	pus in airway, subpleural, anterior	Bronchus	P02LT-27XX
28	lung	Index = J	0	RML	2	pus in airway, posterior	Bronchus	P02LT-28XX
29	lung	Index = J	0	RUL	2	pus in airway, peripheral	Bronchus	P02LT-29XX
30	lung	Index = J	0	RUL	2	pus in airway 5 cm from edge	Bronchus	P02LT-30XX
31	lung	Index = J	0	RLL	2	pus in airway, peripheral	Bronchus	P02LT-31XX
33	lung	Index = J	0	RUL	2	normal lung	Parenchyma	P02LT-33XX
35	lung	Index = J	0	RUL	3	gray area, fibrotic, subpleural	Parenchyma	P02LT-35XX
36	lung	Index = J	0	RLL	3	normal lung	Parenchyma	P02LT-36XX
37	lung	Index = J	0	RLL	3	normal lung, superior	Parenchyma	P02LT-37XX
38	lung	Index = J	0	RUL	3	pale area, posterior	Parenchyma	P02LT-38XX
39	lung	Index = J	0	RUL	3	gray area	Parenchyma	P02LT-39XX
41	lung	Index = J	0	RLL	3	necrotic friable tissue, posterior	Parenchyma	P02LT-41XX
42	lung	Index = J	0	RUL	3	mucus plug, central	Bronchus	P02LT-42XX
49	lung	Index = J	0	RLL	2	pus in airway peripheral central	Bronchus	P02LT-49XX
103	lung	Index = J	0	RML	1	mucus plug	Bronchus	P02LT103XX
104	lung	Index = J	0	RLL	1	large airway close to #24	Bronchus	P02LT104XX
105	lung	Index = J	0	RLL	2	no description	no description	P02LT105XX
B2	blood	Index = J	-7d				first culture tube (a)	P02BL-B2XX
B3	blood	Index = J	-6d					P02BL-B3XX
B4	blood	Index = J	-5d					P02BL-B4XX
B5	blood	Index = J	-3d					P02BL-B5XX
B6	blood	Index = J	-2d					P02BL-B6XX
B7	blood	Index = J	-1d					P02BL-B7XX
B8	blood	Index = J	0					P02BL-B8XX
B2e	blood	Index = J	-7d				second culture tube (b)	P02BLB2eXX
B3e	blood	Index = J	-6d				extra isolates from same culture tube	P02BLB3eXX
B4e	blood	Index = J	-5d				extra isolates from same culture tube	P02BLB4eXX
P06v1	sputum	P6 = Q	+4mo					P06SP-v1XX
P06v2	sputum	P6 = Q	+16mo					P06SP-v2XX
P06v3	sputum	P6 = Q	+38mo					P06SP-v3XX
P07v1	sputum	P7 = R	+4mo					P07SP-v1XX
P07v2	sputum	P7 = R	+16mo					P07SP-v2XX
P07v3	sputum	P7 = R	+20mo					P07SP-v3XX

## Sheet: S2 O-antigen mutations
Supplementary Dataset S2: O-antigen-related genes mutated during a miniature outbreak of B. dolosa. O-antigen-related gene mutations observed during a localized outbreak of B. dolosa in Patients J, Q, and R. This table consolidates all insertions, deletions, and single nucleotide variants (SNVs) predicted to affect O-antigen synthesis and expression. Rows highlighted in grey indicate de novo muta…
Chromosome	Position	Mutation	Indel or SNV	Annotation from NZ_CP009793.1, NZ_CP009794.1, and NZ_CP009795.1	Gene (BDAG annotation)	Accession	Gene (AK34 annotation)	Found in Patient Q/R	Notes	Isolates Containing Mutation
1	662174	R268C	SNV	LPS export ABC transporter permease LptG	BDAG_00856	WP_006763641.1	AK34_RS16070	0		J-LT-3114, J-LT-2205, J-LT-2309, J-LT-2109
1	2161231	Y230H	SNV	glycosyltransferase family 4 protein	BDAG_02051	WP_006764755.1	AK34_RS22885	0		J-LT-3106, J-LT-3510, J-LT-3513, J-LT-0512, J-LT-2412, J-LT-2416
1	2442153	V492A	SNV	polysaccharide biosynthesis protein	BDAG_02308	WP_006764991.1	AK34_RS24325	0		J-LT-2205, J-LT-2209, J-LT-2309, J-LT-2109
1	2451130	MA	SNV	short-chain dehydrogenase	BDAG_02313	WP_006764996.1	AK34_RS24355	0		J-LT-0609
1	2454496	T324P	SNV	glycosyl transferase family 1	BDAG_02317	WP_045552485.1	AK34_RS24375	1		Q-SP-v305
1	2454757	E237*	SNV	glycosyl transferase family 1	BDAG_02317	WP_045552485.1	AK34_RS24375	0	This is the original stop codon mutation described in Lieberman et al. 2011	J-LT-2916, J-LT-0906, J-LT-0907, J-LT-0912, J-LT-0913, J-LT-0506, J-LT-2604, J-LT-2301, J-LT-2312, J-LT-2512, J-LT-3007
1	2455425	R14Q	SNV	glycosyl transferase family 1	BDAG_02317	WP_045552485.1	AK34_RS24375	1		R-SP-v206, R-SP-v319
1	2457647	R299W	SNV	GDP-mannose 4,6-dehydratase	BDAG_02320	WP_006765003.1	AK34_RS24390	1		R-SP-v216
1	2458252	P97R	SNV	GDP-mannose 4,6-dehydratase	BDAG_02320	WP_006765003.1	AK34_RS24390	1		R-SP-v211
1	2460637	H548R	SNV	glycosyl transferase family 1	BDAG_02321	WP_006765004.1	AK34_RS24395	0		J-LT-0603, J-LT-0605, J-LT-0609, J-LT-0611, J-LT-0612, J-LT-0713, J-LT-3703, J-LT-3106, J-LT-3506, J-LT-3510, J-LT-3513, J-LT-0803, J-LT-0512, J-LT-2308, J-LT-2404, J-LT-2407, J-LT-2414, J-LT-2416, J-LT-2507, J-LT-2709, J-LT-2715, J-LT10310, J-LT10414, J-LT-1801, J-LT-1808, J-LT-1905, J-LT-1501, J-LT10510, J-BL-B308, J-LG-2012, J-SL-0308, J-LT-3601
1	2460649	L544P	SNV	glycosyl transferase family 1	BDAG_02321	WP_006765004.1	AK34_RS24395	0		J-LT-0601, J-LT-0709, J-LT-3701, J-LT-3705, J-LT-3707, J-LT-3709, J-LT-3711, J-LT-3805, J-LT-3808, J-LT-3810, J-LT-3107, J-LT-3110, J-LT-3111, J-LT-3303, J-LT-3304, J-LT-3308, J-LT-3310, J-LT-3511, J-LT-3514, J-LT-3516, J-LT-2601, J-LT-2605, J-LT-2608, J-LT-2609, J-LT-2610, J-LT-2615, J-LT-2401, J-LT-2410, J-LT-2413, J-LT-2506, J-LT-2801, J-LT-2802, J-LT-2804, J-LT-2806, J-LT-2807, J-LT-2808, J-L…
1	2460700	L527R	SNV	glycosyl transferase family 1	BDAG_02321	WP_006765004.1	AK34_RS24395	0		J-LT-3114, J-LT-2205, J-LT-2209, J-LT-2309, J-LT-2109
1	2460953	E443K	SNV	glycosyl transferase family 1	BDAG_02321	WP_006765004.1	AK34_RS24395	0		J-LT-1602
1	2464083	Y438*	SNV	mannose-1-phosphate guanylyltransferase/mannose-6-phosphate isomerase	BDAG_02323	WP_006765006.1	AK34_RS24410	1		R-SP-v315, R-SP-v317
1	2464310	H363Y	SNV	mannose-1-phosphate guanylyltransferase/mannose-6-phosphate isomerase	BDAG_02323	WP_006765006.1	AK34_RS24410	1		R-SP-v305
1	2464898	E167*	SNV	mannose-1-phosphate guanylyltransferase/mannose-6-phosphate isomerase	BDAG_02323	WP_006765006.1	AK34_RS24410	1		Q-SP-v313, Q-SP-v322, Q-SP-v324
1	2473992	G184A	SNV	sugar ABC transporter ATP-binding protein	BDAG_02330	WP_006765013.1	AK34_RS24455	1		R-SP-v210
1	3109973	NA	SNV	glycosyltransferase family 4 protein	[]	WP_035971394.1	AK34_RS27455	0		J-LT-2807
2	1665653	Q502E	SNV	exopolysaccharide biosynthesis protein	BDAG_02825	WP_006765453.1	AK34_RS07125	0		J-LT-3805, J-SL-0423
2	2443873	+CG	INDEL	glycosyl transferase 4 family protein	BDAG_02309	WP_006764992.1	AK34_RS24330	1		R--SP-v318
2	2444324	+G	INDEL	glycosyl transferase 4 family protein	BDAG_02309	WP_006764992.1	AK34_RS24330	1		R--SP-v219, R--SP-v221, R--SP-v320
2	2444569	+G	INDEL	glycosyl transferase 4 family protein	BDAG_02309	WP_006764992.1	AK34_RS24330	1		R--SP-v205, R--SP-v208, R--SP-v209, R--SP-v222, R--SP-v301, R--SP-v310, R--SP-v311, R--SP-v313, R--SP-v316
2	2454672	Δ361 bp	INDEL	glycosyl transferases group 1 family protein	BDAG_02317	WP_045552485.1	AK34_RS24375	1		R--SP-v201
2	2454691	Δ1 bp	INDEL	glycosyl transferases group 1 family protein	BDAG_02317	WP_045552485.1	AK34_RS24375	1		Q-SP-v311
2	2454843	Δ96 bp	INDEL	glycosyl transferases group 1 family protein	BDAG_02317	WP_045552485.1	AK34_RS24375	1		R--SP-v203, R--SP-v204, R--SP-v220, R--SP-v302, R--SP-v323
2	2456348	+CG	INDEL	glycosyl transferases group 1 family protein	BDAG_02318	WP_035973413.1	AK34_RS24380	1		R--SP-v306
2	2458120	Δ1 bp	INDEL	GDP‑mannose 4,6‑dehydratase	BDAG_02320	WP_006765003.1	AK34_RS24390	1		R--SP-v218
2	2464896	Δ1 bp	INDEL	mannose‑1‑phosphate guanylyltransferase/mannose‑6‑phosphate isomerase	BDAG_02323	WP_006765006.1	AK34_RS24410	1		R--SP-v324
2	2465149	+T	INDEL	mannose‑1‑phosphate guanylyltransferase/mannose‑6‑phosphate isomerase	BDAG_02323	WP_006765006.1	AK34_RS24410	1		Q-SP-v316, Q-SP-v323
2	2471872	+CCG	INDEL	glycosyl transferases group 1 family protein	BDAG_02328	WP_006765011.1	AK34_RS24445	1	This is the O-antigen-shortenning mutation that proceeds the clade of Patient P06/Q and P07/R's isolates.	J-LT-0601, J-LT-0602, J-LT-0603, J-LT-0605, J-LT-0606, J-LT-0607, J-LT-0608, J-LT-0609, J-LT-0611, J-LT-0612, J-LT-0709, J-LT-0713, J-LT-0716, J-LT-3701, J-LT-3702, J-LT-3703, J-LT-3704, J-LT-3705, J-LT-3706, J-LT-3707, J-LT-3709, J-LT-3710, J-LT-3711, J-LT-3712, J-LT-3713, J-LT-3716, J-LT-3801, J-LT-3802, J-LT-3804, J-LT-3805, J-LT-3807, J-LT-3808, J-LT-3809, J-LT-3810, J-LT-3811, J-LT-3812, J-L…

## Sheet: S3 2011 LPS Mutations 
Supplementary Dataset S3: Reanalysis of mutations affecting the O-antigen in isolates collected 5–11 years prior to autopsy in Patient J. Each column represents one isolate, and each row corresponds to a mutation. A "1" indicates the presence of a mutation in a sample, while blanks denote a wild-type genotype. Notably, all isolates carry the C611R mutation in BDAG_02321 (AK34_RS24395) relative to…
Chr	Position	Mutation	Annotation	Gene (BDAG)	Gene (AKRS)	Gene (Breseq)	Accesion	Description	J_9_11	J_11_8	J_12_7	J_12_11	J_13_6a_B	J_13_6b	J_14_2
1	2454757	C→A	E237* (GAG→TAG)	BDAG_02317	AK34_RS24375	AK34_2291 ←	WP_045552485.1	glycosyl transferases group 1 family protein		1
1	2460038	T→G	S748R (AGC→CGC)	BDAG_02321	AK34_RS24395	AK34_2295 ←	WP_006765004.1	glycosyl transferases group 1 family protein							1
1	2460449	A→G	C611R (TGC→CGC)	BDAG_02321	AK34_RS24395	AK34_2295 ←	WP_006765004.1	glycosyl transferases group 1 family protein	1	1	1	1	1	1	1
1	2460514	G→A	S589L (TCG→TTG)	BDAG_02321	AK34_RS24395	AK34_2295 ←	WP_006765004.1	glycosyl transferases group 1 family protein					1
1	2471872	+CCG	coding (533/1038 nt)	BDAG_02328	AK34_RS24445	AK34_2304 →	WP_006765011.1	glycosyl transferases group 1 family protein			1	1	1	1	1

## Sheet: S4 Polymorphic Loci
Supplementary Dataset S4: Polymorphic loci mutated during a miniature outbreak of B. dolosa within Patients J, Q, and R. N's indicate a nucleotide call could not be made at a listed position (see Methods). Samples are named with the format "Patient-Sample Type-Location number (first two numbers) isolate number (second two numbers). LT = lung tissue, BL = blood, SL = spleen, and LG = lymph node. F…
Chromosome	Position	Gene (AK34 annotation)	Gene (BDAG annotation)	Annotation from NZ_CP009793.1, NZ_CP009794.1, and NZ_CP009795.1	Accession	Coding (CDS) or intergenic (INT)	Number of mutations	Number of nonsynonymous mutations	Number of synonymous mutations	AU0158	J-LT-0601	J-LT-0602	J-LT-0603	J-LT-0604	J-LT-0605	J-LT-0606	J-LT-0608	J-LT-0609	J-LT-0610	J-LT-0611	J-LT-0612	J-LT-0613	J-LT-0614	J-LT-0615	J-LT-0616	J-LT-0701	J-LT-0702	J-LT-0703	J-LT-0704	J-LT-0705	J-LT-0706	J-LT-0707	J-LT-0708	J-LT-0709	J-LT-0710	J-LT-0711	J-LT-0712	J-LT-0713	J-LT-0714	J-LT-0715	J-LT-0716	J-LT-3701	J-LT-3702	J-LT-3703	J-LT-3704	J-LT-3705	J-LT-3706	J-LT-3707	J-LT-3708
1	13708	AK34_RS13050	BDAG_00298	type VI secretion system ATPase TssH	WP_006763114.1	CDS	1	1	0	C	C	C	C	C	C	C	C	C	C	C	C	C	C	C	C	C	C	C	C	C	C	C	C	C	C	C	C	C	C	C	C	C	C	C	C	C	C	C	C
1	19967	AK34_RS13075	NA	sensor histidine kinase	WP_035971549.1	CDS	1	1	0	C	C	C	C	C	C	C	C	C	C	C	C	C	C	C	C	C	C	C	C	C	C	C	C	C	C	C	C	C	C	C	C	C	C	C	C	C	C	C	C
1	69853	AK34_RS13325-AK34_RS13330	BDAG_00345-BDAG_00346	MFS transporter---ABC transporter substrate-binding protein	WP_035971578.1-WP_006763155.1	INT	1	NaN	NaN	C	C	C	C	C	C	C	C	C	C	C	C	C	C	C	C	C	C	C	C	C	C	C	C	C	C	C	C	C	C	C	C	C	C	C	C	C	C	C	C
1	117426	AK34_RS13560	BDAG_00391	putrescine ABC transporter permease PotI	WP_006763198.1	CDS	1	1	0	C	C	C	C	C	C	C	C	C	C	C	C	C	C	C	C	C	C	C	C	C	C	C	C	C	C	C	C	C	C	C	C	C	C	C	C	C	C	C	C
1	124788	AK34_RS13590-AK34_RS13595	BDAG_00397-NA	glutamine amidotransferase---hypothetical protein	WP_035971595.1-WP_035971597.1	INT	1	NaN	NaN	C	C	C	C	C	C	C	C	C	C	C	C	C	C	C	C	C	C	C	C	C	C	C	C	C	C	C	C	C	C	C	C	C	C	C	C	C	C	C	C
1	142100	AK34_RS13690	BDAG_00415	diguanylate cyclase	WP_006763221.1	CDS	1	1	0	G	G	G	G	G	G	G	G	G	G	G	G	G	G	G	G	G	G	G	G	G	G	G	G	G	G	G	G	G	G	G	G	G	G	G	G	G	G	G	G
1	145184	AK34_RS13700	BDAG_00417	hypothetical protein	WP_035973250.1	CDS	1	1	0	C	C	C	C	C	C	C	C	C	C	C	C	C	C	C	C	C	C	C	C	C	C	C	C	C	C	C	C	C	C	C	C	C	C	C	C	C	C	C	C
1	148961	AK34_RS13715-AK34_RS13720	BDAG_00420-BDAG_00421	nitronate monooxygenase---alpha/beta hydrolase	WP_035973251.1-WP_006763227.1	INT	1	NaN	NaN	G	G	G	G	G	G	G	G	G	G	G	G	G	G	G	G	G	G	G	G	G	G	G	G	G	G	G	G	G	G	G	G	G	G	G	G	G	G	G	G
1	159699	AK34_RS13780	NA	(2Fe-2S)-binding protein	WP_035971616.1	CDS	1	1	0	T	T	T	T	T	T	T	T	T	T	T	T	T	T	T	T	T	T	T	T	T	T	T	T	T	T	T	T	T	T	T	T	T	T	T	T	T	T	T	T
1	173547	AK34_RS13835-AK34_RS13840	NA-NA	DUF1311 domain-containing protein---hypothetical protein	WP_035971623.1-WP_045552407.1	INT	1	NaN	NaN	C	C	C	C	C	C	C	C	C	C	C	C	C	C	C	C	C	C	C	C	C	C	C	C	C	C	C	C	C	C	C	C	C	C	C	C	C	C	C	C
1	174461	AK34_RS13840-AK34_RS29600	NA-NA	hypothetical protein---hypothetical protein	WP_045552407.1-WP_082088279.1	INT	1	NaN	NaN	G	G	G	G	G	G	G	G	G	G	G	G	G	G	G	G	G	G	G	G	G	G	G	G	G	G	G	G	G	G	G	G	G	G	G	G	G	G	G	G
1	213007	AK34_RS13990	BDAG_00466	IclR family transcriptional regulator	WP_035971638.1	CDS	1	1	0	C	C	C	C	C	C	C	C	C	C	C	C	C	C	C	C	C	C	C	C	C	C	C	C	C	C	C	C	C	C	C	C	C	C	C	C	C	C	C	C
1	214154	AK34_RS13995	BDAG_00467	FAA hydrolase family protein	WP_006763271.1	CDS	1	1	0	G	G	G	G	G	G	G	G	G	G	G	G	G	G	G	G	G	G	G	G	G	G	G	G	G	G	G	G	G	G	G	G	G	G	G	G	G	G	G	G
1	227224	AK34_RS14050	BDAG_00476	bifunctional 2',3'-cyclic-nucleotide2'-phosphodiesterase/3'-nucleotidase	WP_035971645.1	CDS	1	0	1	C	C	C	C	C	C	C	C	C	C	C	C	C	C	C	C	C	C	C	C	C	C	C	C	C	C	C	C	C	C	C	C	C	C	C	C	C	C	C	C
1	255214	AK34_RS14175	BDAG_00499	sensor histidine kinase	WP_006763302.1	CDS	1	1	0	C	C	C	C	C	C	C	C	C	C	C	C	C	C	C	C	C	C	C	C	C	C	C	C	C	C	C	C	C	C	C	C	C	C	C	C	C	C	C	C
1	255976	AK34_RS14180	BDAG_00500	sigma-54-dependent Fis family transcriptionalregulator	WP_035971655.1	CDS	1	0	1	C	C	C	C	C	C	C	C	C	C	C	C	C	C	C	C	C	C	C	C	C	C	C	C	T	C	C	C	C	C	C	C	C	C	C	C	C	C	C	C
1	270378	AK34_RS14245	BDAG_00512	S41 family peptidase	WP_006763314.1	CDS	1	1	0	C	C	C	C	C	C	C	C	C	C	C	C	C	C	C	C	C	C	C	C	C	C	C	C	C	C	C	C	C	C	C	C	C	C	C	C	C	C	C	C
1	275284	AK34_RS14280	BDAG_00519	tRNA (uridine(34)/cytosine(34)/5- carboxymethylaminomethyluridine(34)-2'-O)-methyltransferase TrmL	WP_006763321.1	CDS	1	1	0	A	A	A	A	A	A	A	A	A	A	A	A	A	A	A	A	A	A	A	A	A	A	A	A	A	A	A	A	A	A	A	A	A	A	A	A	A	A	A	A
1	285528	AK34_RS14345	BDAG_00531	heme A synthase	WP_006763333.1	CDS	1	0	1	G	G	G	G	G	G	G	G	G	G	G	G	G	G	G	G	G	G	G	G	G	G	G	G	G	G	G	G	G	G	G	G	G	G	G	G	G	G	G	G
1	362096	AK34_RS14690	BDAG_00597	beta-ketoacyl-ACP reductase	WP_035971715.1	CDS	1	1	0	A	A	A	A	A	A	A	A	A	A	A	A	A	A	A	A	A	A	A	A	A	A	A	A	A	A	A	A	A	A	A	A	A	A	A	A	A	A	A	A
1	367119	AK34_RS14720	BDAG_00601	hypothetical protein	WP_006763399.1	CDS	2	2	0	G	G	G	G	G	G	G	G	G	G	G	G	G	G	G	G	G	G	G	G	G	G	G	G	G	G	G	G	G	G	G	G	G	G	G	G	G	G	G	G
1	367862	AK34_RS14720	BDAG_00601	hypothetical protein	WP_006763399.1	CDS	2	2	0	T	T	T	T	T	T	T	T	T	T	T	T	T	T	T	T	T	T	T	T	T	T	T	T	T	T	T	T	T	T	T	T	T	T	T	T	T	T	T	T
1	379847	AK34_RS14780	BDAG_00612	NADPH-dependent 7-cyano-7-deazaguanine reductaseQueF	WP_006763410.1	CDS	1	0	1	G	G	G	G	G	G	G	G	G	G	G	G	G	G	G	G	G	G	G	G	G	G	G	G	G	G	G	G	G	G	G	G	G	G	G	G	G	G	G	G
1	388049	AK34_RS14805-AK34_RS14810	BDAG_00617-BDAG_00618	bifunctional demethylmenaquinone methyltransferase/2-methoxy-6-polyprenyl-1,4-benzoquinol methylase UbiE---Tim44 domain-containing protein	WP_006763415.1-WP_006763416.1	INT	1	NaN	NaN	T	T	T	T	T	T	T	T	T	T	T	T	T	T	T	T	T	T	T	T	T	T	T	T	G	T	T	T	T	T	T	T	T	T	T	T	T	T	T	T
1	395544	AK34_RS14845	BDAG_00624	dihydroneopterin triphosphate diphosphatase	WP_035971725.1	CDS	1	1	0	T	T	T	T	T	T	T	T	T	T	T	T	T	T	T	T	T	T	T	T	T	T	T	T	T	T	T	T	T	T	T	T	T	T	T	T	T	T	T	T
1	397194	AK34_RS14850-AK34_RS14855	BDAG_00625-BDAG_00626	cardiolipin synthase ClsB---TetR/AcrR family transcriptional regulator	WP_006763423.1-WP_006763424.1	INT	1	NaN	NaN	C	C	C	C	C	C	C	C	C	C	C	C	C	C	C	C	C	C	C	C	C	C	C	C	C	C	C	C	C	C	C	C	C	C	C	C	C	C	C	C
1	400544	AK34_RS14865	BDAG_00628	3-hydroxyacyl-CoA dehydrogenase	WP_035971727.1	CDS	1	1	0	C	T	C	C	C	C	C	C	C	C	C	C	C	C	C	C	C	C	C	C	C	C	C	C	C	C	C	C	C	C	C	C	C	C	C	C	C	C	C	C
1	417448	AK34_RS14930-AK34_RS14935	BDAG_00641-BDAG_00642	EamA/RhaT family transporter---lactoylglutathione lyase	WP_006763438.1-WP_006763439.1	INT	1	NaN	NaN	C	C	C	C	C	C	C	C	C	C	C	C	C	C	C	C	C	C	C	C	C	C	C	C	C	C	C	C	C	C	C	C	C	C	C	C	C	C	C	C
1	456862	AK34_RS15115	BDAG_00676	alcohol dehydrogenase	WP_035971758.1	CDS	1	1	0	G	G	G	G	G	G	G	G	G	G	G	G	G	G	G	G	G	G	G	G	G	G	G	G	G	G	G	G	G	G	G	G	G	G	G	G	G	G	G	G
1	461335	AK34_RS15130-AK34_RS15135	BDAG_00679-BDAG_00680	galactonate dehydratase---FadR family transcriptional regulator	WP_035971761.1-WP_006763476.1	INT	1	NaN	NaN	A	A	A	A	A	A	A	A	A	A	A	A	A	A	A	A	A	A	A	A	A	A	A	A	A	A	A	A	A	A	A	A	A	A	A	A	A	A	A	A
1	467505	AK34_RS15165	BDAG_00686	hypothetical protein	WP_006763482.1	CDS	1	1	0	A	A	A	A	A	A	A	A	A	A	A	A	A	A	A	A	A	A	A	A	A	A	A	A	A	A	A	A	A	A	A	A	A	A	A	A	A	A	A	A
1	473371	AK34_RS15195	BDAG_00691	sensor histidine kinase	WP_035971768.1	CDS	1	1	0	T	T	T	T	T	T	T	T	T	T	T	T	T	T	T	T	T	T	T	T	T	T	T	T	T	T	T	T	T	T	T	T	T	T	T	T	T	T	T	T
1	486189	AK34_RS15255	NA	NA	NA	CDS	1	1	0	G	G	G	G	G	G	G	G	G	G	G	G	G	G	G	G	G	G	G	G	G	G	G	G	G	G	G	G	G	G	G	G	G	G	G	G	G	G	G	G
1	487631	AK34_RS15260	NA	NA	NA	CDS	3	2	1	G	C	G	G	G	G	G	G	G	G	G	G	G	G	G	G	G	G	G	G	G	G	G	G	C	G	G	G	G	G	G	G	C	G	G	G	C	G	C	G
1	487994	AK34_RS15260	NA	NA	NA	CDS	3	2	1	G	G	G	G	G	G	G	G	G	G	G	G	G	G	G	G	G	G	G	G	G	G	G	G	G	G	G	G	G	G	G	G	G	G	G	G	G	G	G	G
1	489361	AK34_RS15260	NA	NA	NA	CDS	3	2	1	A	A	A	A	A	A	A	A	A	A	A	A	A	A	A	A	A	A	A	A	A	A	A	A	A	A	A	A	A	A	A	A	A	A	A	A	A	A	A	A
1	498030	AK34_RS15305-AK34_RS15310	BDAG_00712-BDAG_00713	branched-chain amino acid transaminase---branched-chain amino acid ABC transporter permease	WP_006763504.1-WP_006763505.1	INT	1	NaN	NaN	G	G	G	G	G	G	G	G	G	G	G	G	G	G	G	G	G	G	G	G	G	G	G	G	G	G	G	G	G	G	G	G	G	G	G	G	G	G	G	G
1	511210	AK34_RS15365	BDAG_00724	D-alanyl-D-alanine carboxypeptidase/D-alanyl-D-alanine-endopeptidase	WP_035971794.1	CDS	1	1	0	T	T	T	T	T	T	T	T	T	G	T	T	T	G	G	T	G	T	G	G	T	T	T	G	T	T	T	T	T	T	T	T	T	T	T	T	T	T	T	T
1	519658	AK34_RS15405-AK34_RS15410	BDAG_00732-BDAG_00733	TetR family transcriptional regulator---efflux RND transporter periplasmic adaptor subunit	WP_035971804.1-WP_035971806.1	INT	2	NaN	NaN	T	G	T	T	T	T	T	T	T	T	T	T	T	T	T	T	T	T	T	T	T	T	T	T	G	T	T	T	T	T	T	T	G	T	T	T	G	T	G	T
1	519879	AK34_RS15405-AK34_RS15410	BDAG_00732-BDAG_00733	TetR family transcriptional regulator---efflux RND transporter periplasmic adaptor subunit	WP_035971804.1-WP_035971806.1	INT	2	NaN	NaN	G	G	G	G	G	G	G	G	G	A	G	G	G	A	A	G	A	G	A	A	A	G	G	A	G	A	A	A	G	A	A	G	G	G	G	G	G	G	G	A
1	519919	AK34_RS15410	BDAG_00733	efflux RND transporter periplasmic adaptorsubunit	WP_035971806.1	CDS	1	1	0	C	C	C	C	C	C	C	C	C	C	C	C	C	C	C	C	C	C	C	C	C	C	C	C	C	C	C	C	C	C	C	C	C	C	C	C	C	C	C	C
1	527497	AK34_RS15425	BDAG_00736	purine permease	WP_035971810.1	CDS	1	1	0	A	A	A	A	A	A	A	A	A	A	A	A	A	A	A	A	A	A	A	A	A	A	A	A	A	A	A	A	A	A	A	A	A	A	A	A	A	A	A	A
1	529635	AK34_RS15430-AK34_RS15435	NA-BDAG_00738	carbohydrate kinase---S-(hydroxymethyl)glutathione dehydrogenase/class III alcohol dehydrogenase	WP_035971811.1-WP_006763529.1	INT	1	NaN	NaN	T	T	T	T	T	T	T	T	T	T	T	T	T	T	T	T	T	T	T	T	T	T	T	T	T	T	T	T	T	T	T	T	T	T	T	T	T	T	T	T
1	567151	AK34_RS15610	BDAG_00773	N-acetylmuramoyl-L-alanine amidase	WP_045552415.1	CDS	1	1	0	G	G	G	G	G	G	G	G	G	G	G	G	G	G	G	G	G	G	G	G	G	G	G	G	G	G	G	G	G	G	G	G	G	G	G	G	G	G	G	G
1	601461	AK34_RS15775	BDAG_00804	elongation factor G	WP_035971848.1	CDS	1	0	1	C	C	C	C	C	C	C	C	C	C	C	C	C	C	C	C	C	C	C	C	C	C	C	C	C	C	C	C	C	C	C	C	C	C	C	C	C	C	C	C
1	616977	AK34_RS15835	BDAG_00812	amino acid permease	WP_006763599.1	CDS	1	1	0	C	C	C	C	C	C	C	C	C	C	C	C	C	C	C	C	C	C	C	C	C	C	C	C	C	C	C	C	C	C	C	C	C	C	C	C	C	C	C	C
1	648273	AK34_RS15995	BDAG_00842	LysR family transcriptional regulator	WP_006763627.1	CDS	1	1	0	C	C	C	C	C	C	C	C	C	C	C	C	C	C	C	C	C	C	C	C	C	C	C	C	C	C	C	C	C	C	C	C	C	C	C	C	C	C	C	C
1	650028	AK34_RS16005	NA	alpha/beta hydrolase	WP_035971867.1	CDS	1	1	0	A	A	A	A	A	A	A	A	A	A	A	A	A	A	A	A	A	A	A	A	A	A	A	A	A	A	A	A	A	A	A	A	A	A	A	A	A	A	A	A
1	655221	AK34_RS16035	BDAG_00849	sulfite reductase	WP_006763634.1	CDS	1	1	0	T	T	T	T	T	T	T	T	T	T	T	T	T	T	T	T	T	T	T	T	T	T	T	T	T	T	T	T	T	T	T	T	T	T	T	T	T	T	T	T
1	662174	AK34_RS16070	BDAG_00856	LPS export ABC transporter permease LptG	WP_006763641.1	CDS	1	1	0	G	G	G	G	G	G	G	G	G	G	G	G	G	G	G	G	G	G	G	G	G	G	G	G	G	G	G	G	G	G	G	G	G	G	G	G	G	G	G	G
1	682589	AK34_RS16175	BDAG_00876	cobalamin biosynthesis protein	WP_035971880.1	CDS	1	0	1	G	G	G	G	G	G	G	G	G	G	G	G	G	G	G	G	G	G	G	G	G	G	G	G	G	G	G	G	G	G	G	G	G	G	G	G	G	G	G	G
1	688955	AK34_RS16210	BDAG_00883	segregation/condensation protein A	WP_006763666.1	CDS	2	2	0	T	T	T	T	T	T	T	T	T	T	T	T	T	T	T	T	T	T	T	T	T	T	T	T	T	T	T	T	T	T	T	T	T	T	T	T	T	T	T	T
1	689309	AK34_RS16210	BDAG_00883	segregation/condensation protein A	WP_006763666.1	CDS	2	2	0	G	G	G	G	G	G	G	G	G	G	G	G	G	G	G	G	G	G	G	G	G	G	G	G	G	G	G	G	G	G	G	G	G	G	G	G	G	G	G	G
1	696938	AK34_RS16230	BDAG_00887	methionine--tRNA ligase	WP_035971888.1	CDS	1	0	1	C	C	C	C	C	C	C	C	C	C	C	C	C	C	C	C	C	C	C	C	C	C	C	C	C	C	C	C	C	C	C	C	C	C	C	C	C	C	C	C
1	698755	AK34_RS16235	NA	OmpA family protein	WP_035971890.1	CDS	1	0	1	C	C	C	C	C	C	C	C	C	C	C	C	C	C	C	C	C	C	C	C	C	C	C	C	C	C	C	C	C	C	C	C	C	C	C	C	C	C	C	C
1	699836	AK34_RS16240	NA	iron-sulfur cluster carrier protein ApbC	WP_035971892.1	CDS	1	1	0	G	G	G	G	G	G	G	G	G	G	G	G	G	G	G	G	G	G	G	G	G	G	G	G	G	G	G	G	G	G	G	G	G	G	G	G	G	G	G	G
1	756341	AK34_RS16490	BDAG_00934	3-ketoacyl-ACP reductase	WP_006763713.1	CDS	1	1	0	C	C	C	C	C	C	C	C	C	C	C	C	C	C	C	C	C	C	C	C	C	C	C	C	C	C	C	C	C	C	C	C	C	C	C	C	C	C	C	C
1	780945	AK34_RS16630	BDAG_00947	hypothetical protein	WP_035971949.1	CDS	1	0	1	G	G	G	G	G	G	G	G	G	G	G	G	G	G	G	G	G	G	G	G	G	G	G	G	G	G	G	G	G	G	G	G	G	G	G	G	G	G	G	G
1	785835	AK34_RS16645	BDAG_00950	hypothetical protein	WP_006763729.1	CDS	1	1	0	A	A	A	A	A	A	A	A	A	A	A	A	A	A	A	A	A	A	A	A	A	A	A	A	A	A	A	A	A	A	A	A	A	A	A	A	A	A	A	A
1	795864	AK34_RS16695	BDAG_00956	acyltransferase	WP_006763735.1	CDS	1	1	0	C	C	C	C	C	C	C	C	C	C	C	C	C	C	C	C	C	C	C	C	C	C	C	C	C	C	C	C	C	C	C	C	C	C	C	C	C	C	C	C
1	824131	AK34_RS16820	BDAG_00980	sodium:solute symporter family protein	WP_035971966.1	CDS	1	1	0	A	A	A	A	A	A	A	A	A	C	A	A	A	C	C	A	C	A	C	C	C	A	A	C	A	C	C	C	A	C	C	A	A	A	A	A	A	A	A	C
1	837704	AK34_RS16890	BDAG_00993	glycoside hydrolase family 15 protein	WP_035971973.1	CDS	1	1	0	C	C	C	C	C	C	C	C	C	C	C	C	C	C	C	C	C	C	C	C	C	C	C	C	C	C	C	C	C	C	C	C	C	C	C	C	C	C	C	C
1	840350	AK34_RS16895	BDAG_00994	lactonase family protein	WP_035971975.1	CDS	1	1	0	T	T	T	C	T	C	T	T	C	T	C	C	T	T	T	T	T	T	T	T	T	T	T	T	T	T	T	T	C	T	T	T	T	T	C	T	T	T	T	T
1	845629	AK34_RS16900-AK34_RS16905	BDAG_00995-BDAG_00996	DNA translocase FtsK---META domain-containing protein	WP_035971976.1-WP_006763774.1	INT	1	NaN	NaN	A	A	A	A	A	A	A	A	A	A	A	A	A	A	A	A	A	A	A	A	A	A	A	A	A	A	A	A	A	A	A	A	A	A	A	A	A	A	A	A
1	850724	AK34_RS16925	BDAG_01000	tRNA glutamyl-Q(34) synthetase GluQRS	WP_035971983.1	CDS	1	1	0	C	C	C	C	C	C	C	C	C	C	C	C	C	C	C	C	C	C	C	C	C	C	C	C	C	C	C	C	C	C	C	C	C	C	C	C	C	C	C	C
1	868516	AK34_RS16995	NA	ribonuclease G	WP_035972000.1	CDS	1	1	0	G	G	G	G	G	G	G	G	G	G	G	G	G	G	G	G	G	G	G	G	G	G	G	G	G	G	G	G	G	G	G	G	G	G	G	G	G	G	G	G
1	884646	AK34_RS17085	BDAG_01027	potassium-transporting ATPase subunit KdpA	WP_006763802.1	CDS	2	0	2	G	G	G	G	G	G	G	G	G	G	G	G	G	G	G	G	G	G	G	G	G	G	G	G	G	G	G	G	G	G	G	G	G	G	G	G	G	G	G	G
1	884700	AK34_RS17085	BDAG_01027	potassium-transporting ATPase subunit KdpA	WP_006763802.1	CDS	2	0	2	C	C	C	C	C	C	C	C	C	C	C	C	C	C	C	C	C	C	C	C	C	C	C	C	C	C	C	C	C	C	C	C	C	C	C	C	C	C	C	C
1	913777	AK34_RS29745	NA	NA	NA	CDS	1	1	0	C	C	C	C	C	C	C	C	C	C	C	C	C	C	C	C	C	C	C	C	C	C	C	C	C	C	C	C	C	C	C	C	C	C	C	C	C	C	C	C
1	924219	AK34_RS17260-AK34_RS17265	BDAG_01061-BDAG_01062	NAD(P)H quinone oxidoreductase---triose-phosphate isomerase	WP_006763833.1-WP_006763834.1	INT	1	NaN	NaN	G	G	G	G	G	G	G	G	G	G	G	G	G	G	G	G	G	G	G	G	G	G	G	G	G	A	G	A	G	G	A	G	G	G	G	G	G	G	G	A
1	926917	AK34_RS17290	BDAG_01065	NADH-quinone oxidoreductase subunit C	WP_006763837.1	CDS	1	0	1	G	G	G	G	G	G	G	G	G	G	G	G	G	G	G	G	G	G	G	G	G	G	G	G	G	G	G	G	G	G	G	G	G	G	G	G	G	G	G	G
1	934601	AK34_RS17320-AK34_RS17325	BDAG_01071-BDAG_01072	NADH-quinone oxidoreductase subunit I---NADH-quinone oxidoreductase subunit J	WP_006478270.1-WP_006763842.1	INT	1	NaN	NaN	C	C	C	C	C	C	C	C	C	C	C	C	C	C	C	C	C	C	C	C	C	C	C	C	C	C	C	C	C	C	C	C	C	C	C	C	C	C	C	C
1	964244	AK34_RS17470	NA	hypothetical protein	WP_065228297.1	CDS	1	1	0	C	C	C	C	C	C	C	C	C	C	C	C	C	C	C	C	C	C	C	C	C	C	C	C	C	C	C	C	C	C	C	C	C	C	C	C	C	C	C	C
1	967583	AK34_RS17490	BDAG_01101	aspartate/tyrosine/aromatic aminotransferase	WP_006763870.1	CDS	1	0	1	C	C	C	C	C	C	C	C	C	C	C	C	C	C	C	C	C	C	C	C	C	C	C	C	C	C	C	C	C	C	C	C	C	C	C	C	C	C	C	C
1	983449	AK34_RS17570	BDAG_01117	fumarate hydratase	WP_006763886.1	CDS	1	0	1	C	C	C	C	C	C	C	C	C	C	C	C	C	C	C	C	C	C	C	C	C	C	C	C	C	C	C	C	C	C	C	C	C	C	C	C	C	C	C	C
1	991536	AK34_RS17615	NA	3-carboxymuconate cyclase	WP_035972064.1	CDS	1	0	1	T	T	T	T	T	T	T	T	T	T	T	T	T	T	T	T	T	T	T	T	T	T	T	T	T	T	T	T	T	T	T	T	T	T	T	T	T	T	T	T
1	1008556	AK34_RS17700	BDAG_01139	glutamine amidotransferase	WP_035972076.1	CDS	1	1	0	C	C	C	C	C	C	C	C	C	C	C	C	C	C	C	C	C	C	C	C	C	C	C	C	C	C	C	C	C	C	C	C	C	C	C	C	C	C	C	C
1	1012038	AK34_RS17715-AK34_RS17720	NA-BDAG_01142	/old_locus_tag=AK34_949 /product=tRNA-Val /inference=COORDINATES: profile:tRNAscan-SE:1.23 /anticodon=(pos:complement(1011993..1011995),aa:Val, seq:cac) ---Fe(2+)-trafficking protein	NA-WP_006401987.1	INT	1	NaN	NaN	A	A	A	A	A	A	A	A	A	A	A	A	A	A	A	A	A	A	A	A	A	A	A	A	A	A	A	A	A	A	A	A	A	A	A	A	A	A	A	A
1	1024188	AK34_RS17760	BDAG_01150	type I glutamate--ammonia ligase	WP_006763914.1	CDS	1	1	0	G	G	G	G	G	G	G	G	G	G	G	G	G	G	G	G	G	G	G	G	G	G	G	G	G	G	G	G	G	G	G	G	G	G	G	G	G	G	G	G
1	1030158	AK34_RS17780	BDAG_01155	exodeoxyribonuclease III	WP_035972087.1	CDS	1	1	0	C	C	C	C	C	C	C	C	C	C	C	C	C	C	C	C	C	C	C	C	C	C	C	C	C	C	C	C	C	C	C	C	C	C	C	C	C	C	C	C
1	1032454	AK34_RS17795	BDAG_01157	DNA polymerase IV	WP_035972088.1	CDS	1	0	1	C	C	C	C	C	C	C	C	C	C	C	C	C	C	C	C	C	C	C	C	C	C	C	C	C	C	C	C	C	C	C	C	C	C	C	C	C	C	C	C
1	1034109	AK34_RS17800	BDAG_01158	M3 family peptidase	WP_035972090.1	CDS	1	1	0	G	G	G	G	G	G	G	G	G	G	G	G	G	G	G	G	G	G	G	G	G	G	G	G	G	G	G	G	G	G	G	G	G	G	G	G	G	G	G	G
1	1038313	AK34_RS17815	BDAG_01161	PAS domain-containing sensor histidine kinase	WP_045552426.1	CDS	3	3	0	C	C	C	C	C	C	C	C	C	C	C	C	C	C	C	C	C	C	C	C	C	C	C	C	C	C	C	C	C	C	C	C	C	C	C	C	C	C	C	C
1	1038380	AK34_RS17815	BDAG_01161	PAS domain-containing sensor histidine kinase	WP_045552426.1	CDS	3	3	0	C	A	C	A	C	A	C	C	A	C	A	A	C	C	C	C	C	C	C	C	C	C	C	C	A	C	C	C	A	C	C	C	A	C	A	C	A	C	A	C
1	1038646	AK34_RS17815	BDAG_01161	PAS domain-containing sensor histidine kinase	WP_045552426.1	CDS	3	3	0	G	G	G	G	G	G	G	G	G	G	G	G	G	G	G	G	G	G	G	G	G	G	G	G	G	G	G	G	G	G	G	G	G	G	G	G	G	G	G	G
1	1039316	AK34_RS29775	NA	NA	NA	CDS	1	0	1	C	C	C	C	C	C	C	C	C	C	C	C	C	C	C	C	C	C	C	C	C	C	C	C	C	C	C	C	C	C	C	C	C	C	C	C	C	C	C	C
1	1044291	AK34_RS17825-AK34_RS17830	BDAG_01163-BDAG_01164	dihydrolipoyllysine-residue acetyltransferase---dihydrolipoyl dehydrogenase	WP_035972098.1-WP_035972099.1	INT	1	NaN	NaN	C	C	C	C	C	C	C	C	C	C	C	C	C	C	C	C	C	C	C	C	C	C	C	C	C	C	C	C	C	C	C	C	C	C	C	C	C	C	C	C
1	1046974	AK34_RS17835-AK34_RS17840	BDAG_01165-BDAG_01166	hypothetical protein---D-alanyl-D-alanine endopeptidase	WP_006763928.1-WP_006763929.1	INT	1	NaN	NaN	G	G	G	G	G	G	G	G	G	A	G	G	G	A	A	G	A	G	A	A	A	G	G	A	G	A	A	A	G	A	A	G	G	G	G	G	G	G	G	A
1	1098036	AK34_RS18095	BDAG_01214	UDP-2,3-diacylglucosamine diphosphatase	WP_006763970.1	CDS	1	1	0	C	C	C	C	C	C	C	C	C	C	C	C	C	C	C	C	C	C	C	C	C	C	C	C	C	C	C	C	C	C	C	C	C	C	C	C	C	C	C	C
1	1112842	AK34_RS18155	BDAG_01225	cytochrome o ubiquinol oxidase subunit I	WP_035972127.1	CDS	1	1	0	G	G	G	G	G	G	A	G	G	G	G	G	G	G	G	G	G	G	G	G	G	G	G	G	G	G	G	G	G	G	G	G	G	G	G	G	G	G	G	G
1	1113899	AK34_RS18165	BDAG_01227	cytochrome o ubiquinol oxidase subunit IV	WP_006759069.1	CDS	1	1	0	G	G	G	G	G	G	G	G	G	G	G	G	G	G	G	G	G	G	G	G	G	G	G	G	G	G	G	G	G	G	G	G	G	G	G	G	G	G	G	G
1	1116651	AK34_RS18175	BDAG_01229	ABC transporter substrate-binding protein	WP_006763984.1	CDS	1	0	1	C	C	C	C	C	C	C	C	C	C	C	C	C	C	C	C	C	C	C	C	C	C	C	C	C	C	C	C	C	C	C	C	C	C	C	C	C	C	C	C
1	1129343	AK34_RS18260	BDAG_01239	malate synthase A	WP_035972133.1	CDS	1	0	1	G	G	G	G	G	G	G	G	G	G	G	G	G	G	G	G	G	G	G	G	G	G	G	G	G	G	G	G	G	G	G	G	G	G	G	G	G	G	G	G
1	1143943	AK34_RS18330	BDAG_01252	DNA repair protein RadA	WP_006764006.1	CDS	1	1	0	C	C	C	T	C	T	C	C	T	C	T	T	C	C	C	C	C	C	C	C	C	C	C	C	C	C	C	C	T	C	C	C	C	C	T	C	C	C	C	C
1	1159882	AK34_RS18390-AK34_RS18395	BDAG_01264-BDAG_01265	cell division protein FtsZ---NAD-dependent DNA ligase LigA	WP_006764018.1-WP_006764019.1	INT	1	NaN	NaN	C	C	C	C	C	C	C	C	C	C	C	C	C	C	C	C	C	C	C	C	C	C	C	C	C	C	C	C	C	C	C	C	C	C	C	C	C	C	C	C
1	1171736	AK34_RS18440	BDAG_01274	di-trans,poly-cis-decaprenylcistransferase	WP_006764028.1	CDS	1	1	0	C	C	C	C	C	C	C	C	C	C	C	C	C	C	C	C	C	C	C	C	C	C	C	C	C	C	C	C	C	C	C	C	C	C	C	C	C	C	C	C
1	1178106	AK34_RS18465	BDAG_01279	outer membrane protein chaperone	WP_081293580.1	CDS	1	1	0	T	T	T	T	T	T	T	T	T	T	T	T	T	T	T	T	T	T	T	T	T	T	T	T	T	T	T	T	T	T	T	T	T	T	T	T	T	T	T	T
1	1191136	AK34_RS18535	BDAG_01293	EamA/RhaT family transporter	WP_006764045.1	CDS	1	1	0	A	A	A	A	A	A	A	A	A	A	A	A	A	A	A	A	A	A	A	A	A	A	A	A	A	A	A	A	A	A	A	A	A	A	A	A	A	A	A	A
1	1218278	AK34_RS18635	BDAG_01309	LysR family transcriptional regulator	WP_006764059.1	CDS	1	0	1	A	A	A	A	A	A	A	A	A	A	A	A	A	A	A	A	A	A	A	A	A	A	A	A	A	A	A	A	A	A	A	A	A	A	A	A	A	A	A	A
1	1220432	AK34_RS18640	BDAG_01310	dihydroxy-acid dehydratase	WP_006764060.1	CDS	1	1	0	G	G	G	G	G	G	G	G	G	G	G	G	G	G	G	G	G	G	G	G	G	G	G	G	G	G	G	G	G	G	G	G	G	G	G	G	G	G	G	G
1	1223871	AK34_RS18655	NA	DUF521 domain-containing protein	WP_035972186.1	CDS	1	1	0	G	G	G	G	G	G	G	G	G	G	G	G	G	G	G	G	G	G	G	G	G	G	G	G	G	G	G	G	G	G	G	G	G	G	G	G	G	G	G	G
1	1224317	AK34_RS18660	BDAG_01313	DUF126 domain-containing protein	WP_035972187.1	CDS	1	1	0	A	A	A	A	A	A	A	A	A	A	A	A	A	A	A	A	A	A	A	A	A	A	A	A	A	A	A	A	A	A	A	A	A	A	A	A	A	A	A	A
1	1226497	AK34_RS18670	BDAG_01315	MFS transporter	WP_035973336.1	CDS	1	1	0	A	A	A	A	A	A	A	A	A	A	A	A	A	A	A	A	A	A	A	A	A	A	A	A	A	A	A	A	A	A	A	A	A	A	A	A	A	A	A	A
1	1227942	AK34_RS18675	BDAG_01316	porin	WP_006764066.1	CDS	1	1	0	T	T	T	T	T	T	T	T	G	T	T	T	T	T	T	T	T	T	T	T	T	T	T	T	T	T	T	T	T	T	T	T	T	T	T	T	T	T	T	T
1	1237007	AK34_RS18720	BDAG_01325	fumarate reductase/succinate dehydrogenaseflavoprotein subunit	WP_006764075.1	CDS	1	1	0	C	C	C	C	C	C	C	C	C	C	C	C	C	C	C	C	C	C	C	C	C	C	C	C	C	C	C	C	C	C	C	C	C	C	C	C	C	C	C	C
1	1263517	AK34_RS18855	BDAG_01350	threonine/serine dehydratase	WP_006764098.1	CDS	1	1	0	G	C	G	G	G	G	G	G	G	G	G	G	G	G	G	G	G	G	G	G	G	G	G	G	G	G	G	G	G	G	G	G	C	G	G	G	C	G	C	G
1	1281360	AK34_RS18940	BDAG_01365	porin	WP_035972204.1	CDS	1	0	1	C	C	C	C	C	C	C	C	C	C	C	C	C	C	C	C	C	C	C	C	C	C	C	C	C	C	C	C	C	C	C	C	C	C	C	C	C	C	C	C
1	1312609	AK34_RS19060-AK34_RS19065	BDAG_01386-BDAG_01387	long-chain-fatty-acid--CoA ligase---3-hydroxyacyl-CoA dehydrogenase	WP_035972222.1-WP_006764131.1	INT	1	NaN	NaN	G	G	G	G	G	G	G	G	G	G	G	G	G	G	G	G	G	G	G	G	G	G	G	G	G	G	G	G	G	G	G	G	G	G	G	G	G	G	G	G
1	1315764	AK34_RS19075	BDAG_01389	acetyl-CoA acetyltransferase	WP_006764133.1	CDS	1	1	0	C	C	C	C	C	C	C	C	C	C	C	C	C	C	C	C	C	C	C	C	C	C	C	C	C	C	C	C	C	C	C	C	C	C	C	C	C	C	C	C
1	1317153	AK34_RS19080	BDAG_01390	GGDEF domain-containing protein	WP_045552429.1	CDS	1	1	0	T	T	T	T	T	T	T	T	T	T	T	T	T	T	T	T	T	T	T	T	T	T	T	T	T	T	T	T	T	T	T	T	T	T	T	T	T	T	T	T
1	1330957	AK34_RS19140	BDAG_01401	DNA polymerase III subunit delta'	WP_006764145.1	CDS	1	0	1	G	G	G	G	G	G	G	G	G	G	G	G	G	G	G	G	G	G	G	G	G	G	G	G	G	G	G	G	G	G	G	G	G	G	G	G	G	G	G	G
1	1336348	AK34_RS19165	BDAG_01406	ATP-binding protein	WP_006764150.1	CDS	1	0	1	G	G	G	G	G	G	G	G	G	G	G	G	G	G	G	G	G	G	G	G	G	G	G	G	G	G	G	G	G	G	G	G	G	G	G	G	G	G	G	G
1	1340352	AK34_RS19190	BDAG_01411	asparaginase	WP_035972235.1	CDS	1	1	0	G	G	G	G	G	G	G	G	G	G	G	G	G	G	G	G	G	G	G	G	G	G	G	G	G	G	G	G	G	G	G	G	G	G	G	G	G	G	G	G
1	1345552	AK34_RS19210	BDAG_01415	glyoxylate carboligase	WP_006764159.1	CDS	1	1	0	C	C	C	C	C	C	C	C	C	C	C	C	C	C	C	C	C	C	C	C	C	C	C	C	C	C	C	C	C	C	C	C	C	C	C	C	C	C	C	C
1	1411408	AK34_RS19535	BDAG_01476	DUF4115 domain-containing protein	WP_006764214.1	CDS	2	2	0	C	C	C	C	C	C	C	C	C	C	C	C	C	C	C	C	C	C	C	C	C	C	C	C	C	C	C	C	C	C	C	C	C	C	C	C	C	C	C	C
1	1411459	AK34_RS19535	BDAG_01476	DUF4115 domain-containing protein	WP_006764214.1	CDS	2	2	0	T	T	T	T	T	T	T	T	T	T	T	T	T	T	T	T	T	T	T	T	T	T	T	T	A	T	T	T	T	T	T	T	T	T	T	T	T	T	T	T
1	1413776	AK34_RS19545	BDAG_01478	histidine--tRNA ligase	WP_035972286.1	CDS	1	1	0	G	G	G	G	G	G	G	G	G	G	G	G	G	G	G	G	G	G	G	G	G	G	G	G	G	G	G	G	G	G	G	G	G	G	G	G	G	G	G	G
1	1417134	AK34_RS29865	NA	NA	NA	CDS	1	1	0	T	T	T	T	T	T	T	T	T	T	T	T	T	T	T	T	T	T	T	T	T	T	T	T	T	T	T	T	T	T	T	T	T	T	T	T	T	T	T	T
1	1436540	AK34_RS19640	BDAG_01497	peptidoglycan editing factor PgeF	WP_035973345.1	CDS	1	1	0	C	A	C	C	C	C	C	C	C	C	C	C	C	C	C	C	C	C	C	C	C	C	C	C	A	C	C	C	C	C	C	C	A	C	C	C	A	C	A	C
1	1444012	AK34_RS19670	BDAG_01503	30S ribosomal protein S12 methylthiotransferaseRimO	WP_006764240.1	CDS	1	0	1	G	G	G	G	G	G	G	G	G	G	G	G	G	G	G	G	G	G	G	G	G	G	G	G	G	G	G	G	G	G	G	G	G	G	G	G	G	G	G	G
1	1450427	AK34_RS19700	BDAG_01509	zinc-binding alcohol dehydrogenase familyprotein	WP_006764246.1	CDS	1	1	0	C	C	C	C	C	C	C	C	C	C	C	C	C	C	C	C	C	C	C	C	C	C	C	C	C	C	C	C	C	C	C	C	C	C	C	C	C	C	C	C
1	1470746	AK34_RS19800	NA	Fis family transcriptional regulator	WP_035972321.1	CDS	5	5	0	C	C	G	C	C	C	G	G	C	C	C	C	C	C	C	C	C	C	C	C	C	C	C	C	C	C	C	C	C	C	C	G	C	G	C	G	C	G	C	C
1	1470754	AK34_RS19800	NA	Fis family transcriptional regulator	WP_035972321.1	CDS	5	5	0	A	A	A	A	A	A	A	A	A	A	A	A	A	A	A	A	A	A	A	A	A	A	A	A	A	A	A	A	A	A	A	A	A	A	A	A	A	A	A	A
1	1471044	AK34_RS19800	NA	Fis family transcriptional regulator	WP_035972321.1	CDS	5	5	0	G	G	G	G	G	G	G	G	G	G	G	G	G	G	G	G	G	G	G	G	G	G	G	G	G	G	G	G	G	G	G	G	G	G	G	G	G	G	G	G
1	1471050	AK34_RS19800	NA	Fis family transcriptional regulator	WP_035972321.1	CDS	5	5	0	G	G	G	G	G	G	G	G	G	G	G	G	G	G	G	G	G	G	G	G	G	G	G	G	G	G	G	G	G	G	G	G	G	G	G	G	G	G	G	G
1	1471282	AK34_RS19800	NA	Fis family transcriptional regulator	WP_035972321.1	CDS	5	5	0	C	C	C	T	C	T	C	C	T	C	T	T	C	C	C	C	C	C	C	C	C	C	C	C	C	C	C	C	T	C	C	C	C	C	T	C	C	C	C	C
1	1503353	AK34_RS19955	BDAG_01555	APC family permease	WP_035972350.1	CDS	1	1	0	T	T	T	T	T	T	T	T	T	T	T	T	T	T	T	T	T	T	T	T	T	T	T	T	T	T	T	T	T	T	T	T	T	T	T	T	T	T	T	T
1	1529448	AK34_RS20075	BDAG_01578	two-component sensor histidine kinase	WP_006764311.1	CDS	1	1	0	T	T	T	T	T	T	T	T	T	T	T	T	T	T	T	T	T	T	T	T	T	T	T	T	T	T	T	T	T	T	T	T	T	T	T	T	T	T	T	T
1	1579185	AK34_RS20280	NA	non-ribosomal peptide synthetase	WP_035972403.1	CDS	1	1	0	G	G	G	G	G	G	G	G	G	G	G	G	G	G	G	G	G	G	G	G	G	G	G	G	G	G	G	G	G	G	G	G	G	G	G	G	G	G	G	G
1	1637279	AK34_RS20490	BDAG_01642	LysR family transcriptional regulator	WP_006764371.1	CDS	1	1	0	C	C	C	C	C	C	C	C	C	C	C	C	C	C	C	C	C	C	C	C	C	C	C	C	C	C	C	C	C	C	C	C	C	C	C	C	C	C	C	C
1	1728802	AK34_RS21095	BDAG_01729	aliphatic sulfonate ABC transportersubstrate-binding protein	WP_035972457.1	CDS	1	1	0	T	T	T	T	T	T	T	T	T	T	T	T	T	T	T	T	T	T	T	T	T	T	T	T	T	T	T	T	T	T	T	T	T	T	T	T	T	T	T	T
1	1740331	AK34_RS21145	BDAG_01737	MFS transporter	WP_035972463.1	CDS	1	1	0	C	C	C	C	C	C	C	C	C	C	C	C	C	C	C	C	C	C	C	C	C	C	C	C	C	C	C	C	C	C	C	C	C	C	C	C	C	C	C	C
1	1759094	AK34_RS21235	BDAG_01754	hypothetical protein	WP_035973364.1	CDS	1	1	0	G	G	G	G	G	G	G	G	G	G	G	G	G	G	G	G	G	G	G	G	G	G	G	G	G	G	G	G	G	G	G	G	G	G	G	G	G	G	G	G
1	1776926	AK34_RS21300	BDAG_01764	MarR family transcriptional regulator	WP_035972491.1	CDS	1	1	0	G	G	G	G	G	G	G	G	G	G	G	G	G	G	G	G	G	G	G	G	G	G	G	G	G	G	G	G	G	G	G	G	G	G	G	G	G	G	G	G
1	1779155	AK34_RS21305	BDAG_01765	EmrA/EmrK family multidrug efflux transporterperiplasmic adaptor subunit	WP_006764487.1	CDS	1	1	0	C	C	C	C	C	C	C	C	C	C	C	C	C	C	C	C	C	C	C	C	C	C	C	C	C	C	C	C	C	C	C	C	C	C	C	C	C	C	C	C
1	1793284	AK34_RS21355-AK34_RS21360	BDAG_01775-BDAG_01776	LysR family transcriptional regulator---transposase	WP_006764495.1-WP_006409263.1	INT	1	NaN	NaN	T	T	T	T	T	T	T	T	T	T	T	T	T	T	T	T	T	T	T	T	T	T	T	T	T	T	T	T	T	T	T	T	T	T	T	T	T	T	T	T
1	1806151	AK34_RS29940	NA	NA	NA	CDS	1	0	1	C	C	C	C	C	C	C	C	C	C	C	C	C	C	C	C	C	C	C	C	C	C	C	C	C	C	C	C	C	C	C	C	C	C	C	C	C	C	C	C
1	1808118	AK34_RS21445	BDAG_01792	threonine--tRNA ligase	WP_006764507.1	CDS	1	1	0	T	T	T	T	T	T	T	T	T	T	T	T	T	T	T	T	T	T	T	T	T	T	T	T	T	T	T	T	T	T	T	T	T	C	T	T	T	T	T	T
1	1842397	AK34_RS21600	BDAG_01821	chemotaxis protein	WP_035972533.1	CDS	1	1	0	G	G	A	G	G	G	A	A	G	G	G	G	G	G	G	G	G	G	G	G	G	G	G	G	G	G	G	G	G	G	G	A	G	A	G	A	G	A	G	G
1	1853944	AK34_RS21635	BDAG_01828	sensor histidine kinase	WP_006764540.1	CDS	1	1	0	A	C	A	A	A	A	A	A	A	A	A	A	A	A	A	A	A	A	A	A	A	A	A	A	C	A	A	A	A	A	A	A	C	A	A	A	C	A	C	A
1	1863124	AK34_RS21675	BDAG_01836	gfo/Idh/MocA family oxidoreductase	WP_006764547.1	CDS	1	1	0	G	G	G	G	G	G	G	G	C	G	G	G	G	G	G	G	G	G	G	G	G	G	G	G	G	G	G	G	G	G	G	G	G	G	G	G	G	G	G	G
1	1881490	AK34_RS21760	BDAG_01851	acyl-CoA thioesterase	WP_035972557.1	CDS	1	0	1	G	G	G	G	G	G	G	G	G	G	G	G	G	G	G	G	G	G	G	G	G	G	G	G	G	G	G	G	G	G	G	G	G	G	G	G	G	G	G	G
1	1906500	AK34_RS21885	BDAG_01874	DUF1427 domain-containing protein	WP_035973371.1	CDS	1	1	0	G	G	G	G	G	G	G	G	G	G	G	G	G	G	G	G	G	G	G	G	G	G	G	G	G	G	G	G	G	G	G	G	G	G	G	G	G	G	G	G
1	1911192	AK34_RS21910	BDAG_01879	cellulose biosynthesis protein BcsG	WP_006764589.1	CDS	1	1	0	A	A	A	A	A	A	A	A	A	A	A	A	A	A	A	A	A	A	A	A	A	A	A	A	A	A	A	A	A	A	A	A	A	A	A	A	A	A	A	A
1	1935229	AK34_RS21995	BDAG_01891	porin	WP_035972602.1	CDS	1	1	0	T	T	T	T	T	T	T	T	T	T	T	T	T	T	T	T	T	T	T	T	T	T	T	T	T	T	T	T	T	T	T	T	T	T	T	T	T	T	T	T
1	1937803	AK34_RS22010-AK34_RS22015	NA-BDAG_01892	hypothetical protein---MipA/OmpV family protein	WP_035973376.1-WP_035972607.1	INT	1	NaN	NaN	T	T	T	T	G	T	T	T	T	T	T	T	G	T	T	G	T	G	T	T	T	G	G	T	T	T	T	T	T	T	T	T	T	T	T	T	T	T	T	T
1	1952084	AK34_RS22045	BDAG_01897	cell surface protein	WP_006764606.1	CDS	1	0	1	G	G	G	G	G	G	G	G	G	G	G	G	G	G	G	G	G	G	G	G	G	G	G	G	G	G	G	G	G	G	G	G	G	G	G	G	G	G	G	G
1	1959651	AK34_RS22050	BDAG_01898	mercuric reductase	WP_006764607.1	CDS	2	1	1	C	C	C	C	C	C	C	C	C	C	C	C	C	C	C	C	C	C	C	C	C	C	C	C	C	C	C	C	C	C	C	C	C	C	C	C	C	C	C	C
1	1959942	AK34_RS22050	BDAG_01898	mercuric reductase	WP_006764607.1	CDS	2	1	1	G	G	G	G	G	G	G	G	G	G	G	G	G	G	G	G	G	G	G	G	G	G	G	G	G	G	G	G	G	G	G	G	G	G	G	G	G	G	G	G
1	1963191	AK34_RS22070	BDAG_01901	hypothetical protein	WP_006764610.1	CDS	1	1	0	T	T	T	T	T	T	T	T	T	T	T	T	T	T	T	T	T	T	T	T	T	T	T	T	T	T	T	T	T	T	T	T	T	T	T	T	T	T	T	T
1	1982589	AK34_RS22170	NA	flavoprotein monooxygenase	WP_065228299.1	CDS	1	0	1	G	G	G	G	G	G	G	G	G	G	G	G	G	G	G	G	G	G	G	G	G	G	G	G	G	G	G	G	G	G	G	G	G	G	G	G	G	G	G	G
1	2029454	AK34_RS22370	BDAG_01955	proline/glycine betaine transporter ProP	WP_045552478.1	CDS	1	0	1	C	C	C	C	C	C	C	C	C	C	C	C	C	C	C	C	C	C	C	C	C	C	C	C	C	C	C	C	C	C	C	C	C	C	C	C	C	C	C	C
1	2031817	AK34_RS22375-AK34_RS22380	BDAG_01956-BDAG_01957	hypothetical protein---glutathione S-transferase	WP_035973385.1-WP_006764665.1	INT	1	NaN	NaN	G	G	G	G	G	G	G	G	G	G	G	G	G	G	G	G	G	G	G	G	G	G	G	G	G	G	G	G	G	G	G	G	G	G	G	G	G	G	G	G
1	2070406	AK34_RS22555	BDAG_01988	carbohydrate-binding protein	WP_035973387.1	CDS	1	0	1	C	C	C	C	C	C	C	C	C	C	C	C	C	C	C	C	C	C	C	C	C	C	C	C	C	C	C	C	C	C	C	C	C	C	C	C	C	C	C	C
1	2081759	AK34_RS22605	NA	exodeoxyribonuclease V subunit alpha	WP_045552479.1	CDS	1	0	1	G	G	G	G	G	G	G	G	G	G	G	G	G	G	G	G	G	G	G	G	G	G	G	G	G	G	G	G	G	G	G	G	G	G	G	G	G	G	G	G
1	2086061	AK34_RS22610	BDAG_01996	exodeoxyribonuclease V subunit beta	WP_035972687.1	CDS	1	1	0	G	G	G	G	G	G	G	G	G	G	G	G	G	G	G	G	G	G	G	G	G	G	G	G	G	G	G	G	G	G	G	G	G	G	G	G	G	G	G	G
1	2093366	AK34_RS22625	BDAG_01999	iron ABC transporter substrate-binding protein	WP_006764706.1	CDS	2	2	0	G	G	G	G	G	G	G	G	G	G	G	G	G	G	G	G	G	G	G	G	G	G	G	G	G	G	G	G	G	G	G	G	G	G	G	G	G	G	G	G
1	2093923	AK34_RS22625	BDAG_01999	iron ABC transporter substrate-binding protein	WP_006764706.1	CDS	2	2	0	A	A	A	A	A	A	A	A	A	A	A	A	A	A	A	A	A	A	A	A	A	A	A	A	A	A	A	A	A	A	A	A	A	A	A	A	A	A	A	A
1	2100126	AK34_RS22660-AK34_RS22665	NA-BDAG_02006	hypothetical protein---ammonium transporter	WP_035972695.1-WP_006764713.1	INT	1	NaN	NaN	A	A	A	A	A	A	A	A	A	A	A	A	A	A	A	A	A	A	A	A	A	A	A	A	A	A	A	A	A	A	A	A	A	A	A	A	A	A	A	A
1	2106714	AK34_RS22685	BDAG_02010	multidrug transporter subunit MdtB	WP_006764717.1	CDS	2	2	0	C	C	C	C	C	C	C	C	C	C	C	C	C	C	C	C	C	C	C	C	C	C	C	C	C	C	C	C	C	C	C	C	C	C	C	C	C	C	C	C
1	2107140	AK34_RS22685	BDAG_02010	multidrug transporter subunit MdtB	WP_006764717.1	CDS	2	2	0	C	C	C	C	C	C	C	C	C	C	C	C	C	C	C	C	C	C	C	C	C	C	C	C	C	C	C	C	C	C	C	C	C	C	C	C	C	C	C	C
1	2129151	AK34_RS22755	BDAG_02025	arginine/ornithine succinyltransferase subunitalpha	WP_006764730.1	CDS	1	1	0	T	T	T	T	T	T	T	T	T	T	T	T	T	T	T	T	T	T	T	T	T	T	T	T	T	T	T	T	T	T	T	T	T	T	T	T	T	T	T	T
1	2149756	AK34_RS22840	BDAG_02041	LLM class flavin-dependent oxidoreductase	WP_035972737.1	CDS	1	1	0	C	C	C	C	C	C	C	C	C	C	C	C	C	C	C	C	C	C	C	C	C	C	C	C	C	C	C	C	C	C	C	C	C	C	C	C	C	C	C	C
1	2161231	AK34_RS22885	BDAG_02051	glycosyltransferase family 4 protein	WP_006764755.1	CDS	1	1	0	A	A	A	A	A	A	A	A	A	A	A	A	A	A	A	A	A	A	A	A	A	A	A	A	A	A	A	A	A	A	A	A	A	A	A	A	A	A	A	A
1	2192707	AK34_RS23035	BDAG_02077	type VI secretion system tip protein VgrG	WP_035972754.1	CDS	1	1	0	T	T	T	T	T	T	T	T	T	T	T	T	T	T	T	T	T	T	T	T	T	T	T	T	T	T	T	T	T	T	T	T	T	T	T	T	T	T	T	T
1	2196136	AK34_RS23070	BDAG_02080	excinuclease ABC subunit UvrC	WP_006764778.1	CDS	2	1	1	A	A	A	A	A	A	A	A	A	A	A	A	A	A	A	A	A	A	A	A	A	A	A	A	A	A	A	A	A	A	A	A	A	A	A	A	A	A	A	A
1	2196483	AK34_RS23070	BDAG_02080	excinuclease ABC subunit UvrC	WP_006764778.1	CDS	2	1	1	C	C	C	C	C	C	C	C	C	C	C	C	C	C	C	C	C	C	C	C	C	C	C	C	C	C	C	C	C	C	C	C	C	C	C	C	C	C	C	C
1	2204304	AK34_RS23110	BDAG_02088	GTPase Era	WP_006764786.1	CDS	1	1	0	T	T	T	T	T	T	T	T	T	T	T	T	T	T	T	T	T	T	T	T	T	T	T	T	T	T	T	T	T	T	T	T	T	T	T	T	T	T	T	T
1	2233975	AK34_RS30065-AK34_RS23260	NA-BDAG_02119	NA---IS256 family transposase	NA-WP_081293705.1	INT	1	NaN	NaN	T	T	T	T	T	T	T	T	T	T	T	T	T	T	T	T	T	T	T	T	T	T	T	T	T	T	T	T	T	T	T	T	T	T	T	T	T	T	T	T
1	2245507	AK34_RS23320	NA	branched-chain amino acid ABC transporterpermease	WP_035972792.1	CDS	1	1	0	T	T	T	T	T	T	T	T	T	T	T	T	T	T	T	T	T	T	T	T	T	T	T	T	T	T	T	T	T	T	T	T	T	T	T	T	T	T	T	T
1	2253212	AK34_RS23365	BDAG_02135	hypothetical protein	WP_035973398.1	CDS	1	1	0	C	C	C	C	C	C	C	C	C	C	C	C	C	C	C	C	C	C	C	C	C	C	C	C	C	C	C	C	C	C	C	C	C	C	C	C	C	C	C	C
1	2256558	AK34_RS23370	BDAG_02136	thymidylate synthase	WP_006764829.1	CDS	1	1	0	G	G	G	G	G	G	G	G	G	G	G	G	G	G	G	G	G	G	G	G	G	G	G	G	G	G	G	G	G	G	G	G	G	G	G	G	G	G	G	G
1	2273514	AK34_RS23475	BDAG_02155	AsnC family transcriptional regulator	WP_035972818.1	CDS	1	0	1	G	G	G	G	G	G	G	G	G	G	G	G	G	G	G	G	G	G	G	G	G	G	G	G	G	G	G	G	G	G	G	G	G	G	G	G	G	G	G	G
1	2312970	AK34_RS23655	BDAG_02191	FAD-binding monooxygenase	WP_035972829.1	CDS	1	1	0	T	T	T	T	T	T	T	T	T	T	T	T	T	T	T	T	T	T	T	T	T	T	T	T	T	T	T	T	T	T	T	T	T	T	T	T	T	T	T	T
1	2319004	AK34_RS23675	BDAG_02196	DUF2968 domain-containing protein	WP_035972837.1	CDS	1	1	0	G	G	G	G	G	G	G	G	G	G	G	G	G	G	G	G	G	G	G	G	G	G	G	G	G	G	G	G	G	G	G	G	G	G	G	G	G	G	G	G
1	2322606	AK34_RS23690	BDAG_02199	amidase	WP_006764889.1	CDS	1	1	0	C	C	C	C	C	C	C	C	C	C	C	C	C	C	C	C	C	C	C	C	C	C	C	C	C	C	C	C	C	C	C	C	C	C	C	C	C	C	C	C
1	2324060	AK34_RS23695-AK34_RS23700	BDAG_02200-BDAG_02201	disulfide bond formation protein B---xanthine dehydrogenase accessory protein XdhC	WP_035972841.1-WP_035973404.1	INT	1	NaN	NaN	C	C	C	C	C	C	C	C	C	C	C	C	C	C	C	C	C	C	C	C	C	C	C	C	C	C	C	C	C	C	C	C	C	C	C	C	C	C	C	C
1	2328381	AK34_RS23720	BDAG_02204	UPF0016 domain-containing protein	WP_035972849.1	CDS	1	1	0	A	A	A	A	A	A	A	A	A	A	A	A	A	A	A	A	A	A	A	A	A	A	A	A	A	A	A	A	A	A	A	A	A	A	A	A	A	A	A	A
1	2333290	AK34_RS23735	BDAG_02207	class 1 fructose-bisphosphatase	WP_035972854.1	CDS	1	1	0	C	C	C	C	C	C	C	C	C	C	C	C	C	C	C	C	C	C	C	C	C	C	C	C	C	C	C	C	C	C	C	C	C	C	C	C	C	C	C	C
1	2340535	AK34_RS23775	BDAG_02212	chorismate mutase	WP_006764901.1	CDS	1	1	0	C	C	C	C	C	C	C	C	C	C	C	C	C	C	C	C	C	C	C	C	C	C	C	C	C	C	C	C	C	C	C	C	C	C	C	C	C	C	C	C
1	2350537	AK34_RS23840	BDAG_02223	ribonuclease PH	WP_006764911.1	CDS	1	0	1	G	G	G	G	G	G	G	G	G	G	G	G	G	G	G	G	G	G	G	G	G	G	G	G	G	G	G	G	G	G	G	G	G	G	G	G	G	G	G	G
1	2353805	AK34_RS23865	BDAG_02227	hypothetical protein	WP_006764915.1	CDS	1	0	1	G	G	G	G	G	G	G	G	G	G	G	G	G	G	G	G	G	G	G	G	G	G	G	G	G	G	G	G	G	G	G	G	G	G	G	G	G	G	G	G
1	2384557	AK34_RS24015	NA	NA	NA	CDS	1	1	0	C	C	C	C	C	C	C	C	C	C	C	C	C	C	C	C	C	C	C	C	C	C	C	C	C	C	C	C	C	C	C	C	C	C	C	C	C	C	C	C
1	2408616	AK34_RS24150-AK34_RS24155	NA-BDAG_02274	hypothetical protein---LysR family transcriptional regulator	WP_081293607.1-WP_006764959.1	INT	1	NaN	NaN	A	A	A	A	A	A	A	A	A	A	A	A	A	A	A	A	A	A	A	A	A	A	A	A	A	A	A	A	A	A	A	A	A	A	A	A	A	A	A	A
1	2429511	AK34_RS24265	BDAG_02296	urease accessory protein UreE	WP_006764979.1	CDS	1	0	1	C	C	C	C	C	C	C	C	C	C	C	C	C	C	C	C	C	C	C	C	C	C	C	C	C	C	C	C	C	C	C	C	C	C	C	C	C	C	C	C
1	2442153	AK34_RS24325	BDAG_02308	polysaccharide biosynthesis protein	WP_006764991.1	CDS	1	1	0	A	A	A	A	A	A	A	A	A	A	A	A	A	A	A	A	A	A	A	A	A	A	A	A	A	A	A	A	A	A	A	A	A	A	A	A	A	A	A	A
1	2451130	AK34_RS24355	BDAG_02313	short-chain dehydrogenase	WP_006764996.1	CDS	1	0	1	G	G	G	G	G	G	G	G	A	G	G	G	G	G	G	G	G	G	G	G	G	G	G	G	G	G	G	G	G	G	G	G	G	G	G	G	G	G	G	G
1	2454496	AK34_RS24375	BDAG_02317	glycosyl transferase family 1	WP_045552485.1	CDS	3	3	0	T	T	T	T	T	T	T	T	T	T	T	T	T	T	T	T	T	T	T	T	T	T	T	T	T	T	T	T	T	T	T	T	T	T	T	T	T	T	T	T
1	2454757	AK34_RS24375	BDAG_02317	glycosyl transferase family 1	WP_045552485.1	CDS	3	3	0	C	C	C	C	C	C	C	C	C	C	C	C	C	C	C	C	C	C	C	C	C	C	C	C	C	C	C	C	C	C	C	C	C	C	C	C	C	C	C	C
1	2455425	AK34_RS24375	BDAG_02317	glycosyl transferase family 1	WP_045552485.1	CDS	3	3	0	C	C	C	C	C	C	C	C	C	C	C	C	C	C	C	C	C	C	C	C	C	C	C	C	C	C	C	C	C	C	C	C	C	C	C	C	C	C	C	C
1	2457647	AK34_RS24390	BDAG_02320	GDP-mannose 4,6-dehydratase	WP_006765003.1	CDS	2	2	0	G	G	G	G	G	G	G	G	G	G	G	G	G	G	G	G	G	G	G	G	G	G	G	G	G	G	G	G	G	G	G	G	G	G	G	G	G	G	G	G
1	2458252	AK34_RS24390	BDAG_02320	GDP-mannose 4,6-dehydratase	WP_006765003.1	CDS	2	2	0	G	G	G	G	G	G	G	G	G	G	G	G	G	G	G	G	G	G	G	G	G	G	G	G	G	G	G	G	G	G	G	G	G	G	G	G	G	G	G	G
1	2460637	AK34_RS24395	BDAG_02321	glycosyl transferase family 1	WP_006765004.1	CDS	4	4	0	T	T	T	C	T	C	T	T	C	T	C	C	T	T	T	T	T	T	T	T	T	T	T	T	T	T	T	T	C	T	T	T	T	T	C	T	T	T	T	T
1	2460649	AK34_RS24395	BDAG_02321	glycosyl transferase family 1	WP_006765004.1	CDS	4	4	0	A	G	A	A	A	A	A	A	A	A	A	A	A	A	A	A	A	A	A	A	A	A	A	A	G	A	A	A	A	A	A	A	G	A	A	A	G	A	G	A
1	2460700	AK34_RS24395	BDAG_02321	glycosyl transferase family 1	WP_006765004.1	CDS	4	4	0	A	A	A	A	A	A	A	A	A	A	A	A	A	A	A	A	A	A	A	A	A	A	A	A	A	A	A	A	A	A	A	A	A	A	A	A	A	A	A	A
1	2460953	AK34_RS24395	BDAG_02321	glycosyl transferase family 1	WP_006765004.1	CDS	4	4	0	C	C	C	C	C	C	C	C	C	C	C	C	C	C	C	C	C	C	C	C	C	C	C	C	C	C	C	C	C	C	C	C	C	C	C	C	C	C	C	C
1	2464083	AK34_RS24410	BDAG_02323	mannose-1-phosphate guanylyltransferase/mannose-6-phosphate isomerase	WP_006765006.1	CDS	3	3	0	G	G	G	G	G	G	G	G	G	G	G	G	G	G	G	G	G	G	G	G	G	G	G	G	G	G	G	G	G	G	G	G	G	G	G	G	G	G	G	G
1	2464310	AK34_RS24410	BDAG_02323	mannose-1-phosphate guanylyltransferase/mannose-6-phosphate isomerase	WP_006765006.1	CDS	3	3	0	G	G	G	G	G	G	G	G	G	G	G	G	G	G	G	G	G	G	G	G	G	G	G	G	G	G	G	G	G	G	G	G	G	G	G	G	G	G	G	G
1	2464898	AK34_RS24410	BDAG_02323	mannose-1-phosphate guanylyltransferase/mannose-6-phosphate isomerase	WP_006765006.1	CDS	3	3	0	C	C	C	C	C	C	C	C	C	C	C	C	C	C	C	C	C	C	C	C	C	C	C	C	C	C	C	C	C	C	C	C	C	C	C	C	C	C	C	C
1	2469586	AK34_RS30100	NA	hypothetical protein	WP_081293608.1	CDS	1	1	0	G	G	G	G	G	G	G	G	G	G	G	G	G	G	G	G	G	G	G	G	G	G	G	G	G	G	G	G	G	G	G	G	G	G	G	G	G	G	G	G
1	2473992	AK34_RS24455	BDAG_02330	sugar ABC transporter ATP-binding protein	WP_006765013.1	CDS	1	1	0	C	C	C	C	C	C	C	C	C	C	C	C	C	C	C	C	C	C	C	C	C	C	C	C	C	C	C	C	C	C	C	C	C	C	C	C	C	C	C	C
1	2475961	AK34_RS24465	BDAG_02332	symmetrical bis(5'-nucleosyl)-tetraphosphatase	WP_006765015.1	CDS	1	1	0	T	T	T	T	T	T	T	T	T	T	T	T	T	T	T	T	T	T	T	T	T	T	T	T	T	T	T	T	T	T	T	T	T	T	T	T	T	T	T	T
1	2505670	AK34_RS24625	NA	xanthine dehydrogenase accessory protein XdhC	WP_045552537.1	CDS	1	0	1	G	G	G	G	G	G	G	G	G	G	G	G	G	G	G	G	G	G	G	G	G	G	G	G	G	G	G	G	G	G	G	G	G	G	G	G	G	G	G	G
1	2509263	AK34_RS24635	BDAG_02364	xanthine dehydrogenase small subunit	WP_006765044.1	CDS	2	2	0	A	A	A	A	A	A	A	A	A	A	A	A	A	A	A	A	A	A	A	A	A	A	A	A	A	A	A	A	A	A	A	A	A	A	A	A	A	A	A	A
1	2509494	AK34_RS24635	BDAG_02364	xanthine dehydrogenase small subunit	WP_006765044.1	CDS	2	2	0	G	T	G	T	G	T	G	G	T	G	T	T	G	G	G	G	G	G	G	G	G	G	G	G	T	G	G	G	T	G	G	G	T	G	T	G	T	G	T	G
1	2514999	AK34_RS24655	BDAG_02368	alanine--glyoxylate aminotransferase familyprotein	WP_006765048.1	CDS	1	1	0	A	A	A	A	A	A	A	A	A	A	A	A	A	A	A	A	A	A	A	A	A	A	A	A	A	A	A	A	A	A	A	A	A	A	A	A	A	A	A	A
1	2521875	AK34_RS24690	BDAG_02374	fumarylacetoacetase	WP_035972973.1	CDS	1	0	1	G	G	G	G	G	G	G	G	G	G	G	G	G	G	G	G	G	G	G	G	G	G	G	G	G	G	G	G	G	G	G	G	G	G	G	G	G	G	G	G
1	2562571	AK34_RS24930	BDAG_02417	aminodeoxychorismate synthase component I	WP_006765096.1	CDS	1	0	1	T	T	T	T	T	T	T	T	T	T	T	T	T	T	T	T	T	T	T	T	T	T	T	T	T	T	T	T	T	T	T	T	T	T	T	T	T	T	T	T
1	2569255	AK34_RS30115	NA	hypothetical protein	WP_035973005.1	CDS	1	0	1	G	G	G	G	G	G	G	G	G	G	G	G	G	G	G	G	G	G	G	G	G	G	G	G	G	G	G	G	G	G	G	G	G	G	G	G	G	G	G	G
1	2579316	AK34_RS24990	BDAG_02429	DUF3971 domain-containing protein	WP_006765108.1	CDS	1	1	0	G	G	G	G	G	G	G	G	G	G	G	G	G	G	G	G	G	G	G	G	G	G	G	G	G	G	G	G	G	G	G	G	G	G	G	G	G	G	G	G
1	2587347	AK34_RS25010-AK34_RS25015	BDAG_02434-BDAG_02435	NO-inducible flavohemoprotein---ATP:cob(I)alamin adenosyltransferase	WP_006765113.1-WP_006765114.1	INT	1	NaN	NaN	A	A	A	A	A	A	A	A	A	A	A	A	A	A	A	A	A	A	A	A	A	A	A	A	A	A	A	A	A	A	A	A	A	A	A	A	A	A	A	A
1	2588631	AK34_RS25020	BDAG_02436	2-hydroxy-acid oxidase	WP_035973013.1	CDS	2	2	0	G	G	G	G	G	G	G	G	G	G	G	G	G	G	G	G	G	G	G	G	G	G	G	G	G	G	G	G	G	G	G	G	G	G	G	G	G	G	G	G
1	2589280	AK34_RS25020	BDAG_02436	2-hydroxy-acid oxidase	WP_035973013.1	CDS	2	2	0	G	G	G	G	G	G	G	G	G	G	G	G	G	G	G	G	G	G	G	G	G	G	G	G	G	G	G	G	G	G	G	G	G	G	G	G	G	G	G	G
1	2600611	AK34_RS25070	BDAG_02445	catalase/peroxidase HPI	WP_006765123.1	CDS	1	1	0	A	A	A	A	A	A	A	A	A	A	A	A	A	A	A	A	A	A	A	A	A	A	A	A	A	A	A	A	A	A	A	A	A	A	A	A	A	A	A	A
1	2601976	AK34_RS25070-AK34_RS25075	BDAG_02445-BDAG_02446	catalase/peroxidase HPI---hydrogen peroxide-inducible genes activator	WP_006765123.1-WP_006765124.1	INT	1	NaN	NaN	C	C	C	C	C	C	C	C	C	C	C	C	C	C	C	C	C	C	C	C	C	C	C	C	C	C	C	C	C	C	C	C	C	C	C	C	C	C	C	C
1	2609334	AK34_RS25095-AK34_RS25100	BDAG_02450-BDAG_02451	preprotein translocase subunit YajC---protein translocase subunit SecD	WP_006401647.1-WP_006765128.1	INT	1	NaN	NaN	T	T	T	T	T	T	T	T	T	T	T	T	T	T	T	T	T	T	T	T	T	T	T	T	T	T	T	T	T	T	T	T	T	T	T	T	T	T	T	T
1	2618587	AK34_RS25140	BDAG_02459	paraquat-inducible protein A	WP_006765136.1	CDS	1	1	0	C	C	C	C	C	C	C	C	C	C	C	C	C	C	C	C	C	C	C	C	C	C	C	C	C	C	C	C	C	C	C	C	C	C	C	C	C	C	C	C
1	2632087	AK34_RS25200	BDAG_02469	tRNA 2-thiouridine(34) synthase MnmA	WP_006765145.1	CDS	1	1	0	G	G	G	G	G	G	G	G	G	G	G	G	G	G	G	G	G	G	G	G	G	G	G	G	G	G	G	G	G	G	G	G	G	G	G	G	G	G	G	G
1	2650437	AK34_RS25300	BDAG_02488	OsmC family protein	WP_081293719.1	CDS	1	1	0	T	T	T	T	T	T	T	T	T	T	T	T	T	T	T	T	T	T	T	T	T	T	T	T	T	T	T	T	T	T	T	T	T	T	T	T	T	T	T	T
1	2656774	AK34_RS25320	NA	outer membrane autotransporter barreldomain-containing protein	WP_035973050.1	CDS	1	0	1	G	G	G	G	G	G	G	G	G	G	G	G	G	G	G	G	G	G	G	G	G	G	G	G	G	G	G	G	G	G	G	G	G	G	G	G	G	G	G	G
1	2670997	AK34_RS25375	BDAG_02500	permease	WP_006765175.1	CDS	1	1	0	T	T	T	T	T	T	T	T	T	T	T	T	T	T	T	T	T	T	T	T	T	T	T	T	T	T	T	T	T	T	T	T	T	T	T	T	T	T	T	T
1	2676229	AK34_RS25390-AK34_RS25395	BDAG_02503-BDAG_02504	phosphogluconate dehydratase---MurR/RpiR family transcriptional regulator	WP_006765178.1-WP_006765179.1	INT	1	NaN	NaN	A	A	A	A	A	A	A	A	A	A	A	A	A	A	A	A	A	A	A	A	A	A	A	A	A	A	A	A	A	A	A	A	A	A	A	A	A	A	A	A
1	2686593	AK34_RS25440-AK34_RS25445	BDAG_02513-BDAG_02514	outer membrane protein assembly factor BamE---ferric iron uptake transcriptional regulator	WP_035973060.1-WP_006765189.1	INT	1	NaN	NaN	A	A	A	A	A	A	A	A	A	A	A	A	A	A	A	A	A	A	A	A	A	A	A	A	A	A	A	A	A	A	A	A	A	A	A	A	A	A	A	A
1	2711815	AK34_RS25560	BDAG_02537	L-arabinose ABC transporter ATP-binding proteinAraG	WP_006765211.1	CDS	1	1	0	G	G	G	G	G	G	G	G	G	G	G	G	G	G	G	G	G	G	G	G	G	G	G	G	G	G	G	G	G	G	G	G	G	G	G	G	G	G	G	G
1	2716124	AK34_RS25585	BDAG_02543	IclR family transcriptional regulator	WP_035973074.1	CDS	1	1	0	T	T	T	T	T	T	T	T	T	T	T	T	T	T	T	T	T	T	T	T	T	T	T	T	T	T	T	T	T	T	T	T	T	T	T	T	T	T	T	T
1	2717910	AK34_RS25595	BDAG_02545	peptidase S10	WP_035973075.1	CDS	1	0	1	G	G	G	G	G	G	G	G	G	G	G	G	G	G	G	G	G	G	G	G	G	G	G	G	G	G	G	G	G	G	G	G	G	G	G	G	G	G	G	G
1	2733420	AK34_RS25670	BDAG_02559	carbohydrate kinase family protein	WP_006765231.1	CDS	1	1	0	G	G	G	G	G	G	G	G	G	G	G	G	G	G	G	G	G	G	G	G	G	G	G	G	G	G	G	G	G	G	G	G	G	G	G	G	G	G	G	G
1	2742175	AK34_RS25705-AK34_RS25710	BDAG_02564-BDAG_02565	ABC transporter permease---signal recognition particle protein	WP_006765236.1-WP_006765237.1	INT	1	NaN	NaN	G	G	G	G	G	G	G	G	G	G	G	G	G	G	G	G	G	G	G	G	G	G	G	G	G	G	G	G	G	G	G	G	G	G	G	G	G	G	G	G
1	2753788	AK34_RS25770	BDAG_02576	HlyC/CorC family transporter	WP_081293720.1	CDS	1	0	1	G	G	G	G	G	G	G	G	G	G	G	G	G	G	G	G	G	G	G	G	G	G	G	G	G	G	G	G	G	G	G	G	G	G	G	G	G	G	G	G
1	2762774	AK34_RS25820	BDAG_02584	preprotein translocase subunit SecA	WP_035973099.1	CDS	1	1	0	G	G	G	G	G	G	G	G	G	G	G	G	G	G	G	G	G	G	G	G	G	G	G	G	G	G	G	G	G	G	G	G	G	G	G	G	G	G	G	G
1	2767092	AK34_RS25830-AK34_RS25835	NA-BDAG_02587	UDP-3-O-acyl-N-acetylglucosamine deacetylase---peroxiredoxin	WP_035973100.1-WP_035973101.1	INT	1	NaN	NaN	C	C	C	C	C	C	C	C	C	C	C	C	C	C	C	C	C	C	C	C	C	C	C	C	C	C	C	C	C	C	C	C	C	C	C	C	C	C	C	C
1	2767644	AK34_RS25835-AK34_RS25840	BDAG_02587-BDAG_02588	peroxiredoxin---cell division protein FtsZ	WP_035973101.1-WP_035973103.1	INT	1	NaN	NaN	G	G	G	G	G	G	G	G	G	G	G	G	G	G	G	G	G	G	G	G	G	G	G	G	G	G	G	G	G	G	G	G	G	G	G	G	G	G	G	G
1	2782029	AK34_RS25895	BDAG_02598	penicillin-binding protein 2	WP_006765265.1	CDS	2	2	0	G	G	G	G	G	G	G	G	G	G	G	G	G	G	G	G	G	G	G	G	G	G	G	G	G	G	G	G	G	G	G	G	G	G	G	G	G	G	G	G
1	2782869	AK34_RS25895	BDAG_02598	penicillin-binding protein 2	WP_006765265.1	CDS	2	2	0	C	C	C	C	C	C	C	C	C	C	C	C	C	C	C	C	C	C	C	C	C	C	C	C	C	C	C	C	C	C	C	C	C	C	C	C	C	C	C	C
1	2808103	AK34_RS26005-AK34_RS26010	BDAG_02615-BDAG_02616	phosphoglycolate phosphatase---anthranilate synthase component I	WP_006765280.1-WP_006765281.1	INT	1	NaN	NaN	C	C	C	C	C	C	C	C	C	C	C	C	C	C	C	C	C	C	C	C	C	C	C	C	C	C	C	C	C	C	C	C	C	C	C	C	C	C	C	C
1	2821677	AK34_RS26065-AK34_RS30185	BDAG_02627-NA	GABA permease---NA	WP_006765292.1-NA	INT	1	NaN	NaN	T	T	T	T	T	T	T	T	T	T	T	T	T	T	T	T	T	T	T	T	T	T	T	T	T	T	T	T	T	T	T	T	T	T	T	T	T	T	T	T
1	2826423	AK34_RS26085	BDAG_02631	energy-dependent translational throttle proteinEttA	WP_035973122.1	CDS	1	0	1	G	G	G	G	G	G	G	G	G	G	G	G	G	G	G	G	G	G	G	G	G	G	G	G	G	G	G	G	G	G	G	G	G	G	G	G	G	G	G	G
1	2841061	AK34_RS26165	BDAG_02646	nitroreductase	WP_035973132.1	CDS	1	0	1	C	C	C	C	C	C	C	C	C	C	C	C	C	C	C	C	C	C	C	C	C	C	C	C	C	C	C	C	C	C	C	C	C	C	C	C	C	C	C	C
1	2852456	AK34_RS26210-AK34_RS26215	BDAG_02655-BDAG_02656	hypothetical protein---hypothetical protein	WP_006765317.1-WP_006765318.1	INT	1	NaN	NaN	G	G	G	G	G	G	G	G	G	G	G	G	G	G	G	G	G	G	G	G	G	G	G	G	G	G	G	G	G	G	G	G	G	G	G	G	G	G	G	G
1	2854339	AK34_RS26220	BDAG_02657	type VI secretion system membrane subunit TssM	WP_006765319.1	CDS	1	0	1	G	G	G	G	G	G	G	G	G	G	G	G	G	G	G	G	G	G	G	G	G	G	G	G	G	G	G	G	G	G	G	G	G	G	G	G	G	G	G	G
1	2869705	AK34_RS26270	BDAG_02667	type VI secretion system contractile sheathsmall subunit	WP_006765329.1	CDS	1	1	0	G	G	G	G	G	G	G	G	G	G	G	G	G	G	G	G	G	G	G	G	G	G	G	G	G	G	G	G	G	G	G	G	G	G	G	G	G	G	G	G
1	2881534	AK34_RS26310	BDAG_02674	type VI secretion system tip protein VgrG	WP_006765336.1	CDS	2	2	0	T	T	T	T	T	T	T	T	T	T	T	T	T	T	T	T	T	T	T	T	T	T	T	T	T	T	T	T	T	T	T	T	T	T	T	T	T	T	T	T
1	2883176	AK34_RS26310	BDAG_02674	type VI secretion system tip protein VgrG	WP_006765336.1	CDS	2	2	0	C	C	C	C	C	C	C	C	C	C	C	C	C	C	C	C	C	C	C	C	C	C	C	C	C	C	C	C	C	C	C	C	C	C	C	C	C	C	C	C
1	2907907	AK34_RS26435	BDAG_02692	membrane protein	WP_035973150.1	CDS	1	0	1	C	C	C	C	C	C	C	C	C	C	C	C	C	C	C	C	C	C	C	C	C	C	C	C	C	C	C	C	C	C	C	G	C	C	C	C	C	C	C	C
1	2924699	AK34_RS26535	BDAG_02711	membrane protein	WP_006765367.1	CDS	1	1	0	C	C	C	C	C	C	C	C	C	C	C	C	C	C	C	C	C	C	C	C	C	C	C	C	C	C	C	C	C	C	C	C	C	C	C	C	C	C	C	C
1	2927653	AK34_RS26550	BDAG_02714	histidinol dehydrogenase	WP_006765370.1	CDS	1	1	0	A	A	A	A	A	A	A	A	A	A	A	A	A	A	A	A	A	A	A	A	A	A	A	A	A	A	A	A	A	A	A	A	A	A	A	A	A	A	A	A
1	2935816	AK34_RS26605	BDAG_02725	ABC transporter ATP-binding protein	WP_006765379.1	CDS	1	0	1	G	G	G	G	G	G	G	G	G	G	G	G	G	G	G	G	G	G	G	G	G	G	G	G	G	G	G	G	G	G	G	G	G	G	G	G	G	G	G	G
1	2958484	AK34_RS26690	BDAG_02740	sn-glycerol-3-phosphate ABC transportersubstrate-binding protein UgpB	WP_006765393.1	CDS	1	0	1	C	C	C	C	C	C	C	C	C	C	C	C	C	C	C	C	C	C	C	C	C	C	C	C	C	C	C	C	C	C	C	C	C	C	C	C	C	C	C	C
1	2976045	AK34_RS26770-AK34_RS26775	BDAG_02754-BDAG_02755	YihA family ribosome biogenesis GTP-binding protein---porphobilinogen synthase	WP_006765407.1-WP_006765408.1	INT	1	NaN	NaN	A	C	A	A	A	A	A	A	A	A	A	A	A	A	A	A	A	A	A	A	A	A	A	A	A	A	A	A	A	A	A	A	C	A	A	A	C	A	C	A
1	2977277	AK34_RS26775-AK34_RS26780	BDAG_02755-BDAG_02756	porphobilinogen synthase---protein-disulfide reductase DsbD	WP_006765408.1-WP_006765409.1	INT	1	NaN	NaN	A	A	A	A	A	A	A	A	A	A	A	A	A	A	A	A	A	A	A	A	A	A	A	A	A	A	A	A	A	A	A	A	A	A	A	A	A	A	A	A
1	2979582	AK34_RS26785-AK34_RS26790	BDAG_02757-BDAG_02758	divalent-cation tolerance protein CutA---50S ribosomal protein L17	WP_006765410.1-WP_006400638.1	INT	1	NaN	NaN	G	T	G	G	G	G	G	G	G	G	G	G	G	G	G	G	G	G	G	G	G	G	G	G	G	G	G	G	G	G	G	G	T	G	G	G	T	G	T	G
1	2989863	AK34_RS26890	BDAG_02775	50S ribosomal protein L16	WP_006765417.1	CDS	1	0	1	C	C	C	C	C	C	C	C	C	C	C	C	C	C	C	C	C	C	C	C	C	C	C	C	C	C	C	C	C	C	C	C	C	C	C	C	C	C	C	C
1	2998491	AK34_RS26945	BDAG_02785	30S ribosomal protein S7	WP_006765419.1	CDS	1	1	0	T	T	T	T	T	T	T	T	T	T	T	T	T	T	T	T	T	T	T	T	T	T	T	T	T	T	T	T	T	T	T	T	T	T	T	T	T	T	T	T
1	3003693	AK34_RS26965	BDAG_02788	DNA-directed RNA polymerase subunit beta'	WP_035973194.1	CDS	2	0	2	G	G	G	G	G	G	G	G	G	G	G	G	G	G	G	G	G	G	G	G	G	G	G	G	G	G	G	G	G	G	G	G	G	G	G	G	G	G	G	G
1	3005478	AK34_RS26965	BDAG_02788	DNA-directed RNA polymerase subunit beta'	WP_035973194.1	CDS	2	0	2	C	C	C	C	C	C	C	C	C	C	C	C	C	C	C	C	C	C	C	C	C	C	C	C	C	C	C	C	C	C	C	C	C	C	C	C	C	C	C	C
1	3010465	AK34_RS26970	NA	DNA-directed RNA polymerase subunit beta	WP_035973195.1	CDS	1	1	0	C	C	C	C	C	C	C	C	C	C	C	C	C	C	C	C	C	C	C	C	C	C	C	C	C	C	C	C	C	C	C	C	C	C	C	C	C	C	C	C
1	3014527	AK34_RS27000	BDAG_02795	preprotein translocase subunit SecE	WP_006765425.1	CDS	1	0	1	G	G	G	G	G	G	G	G	G	G	G	G	G	G	G	G	G	G	G	G	G	G	G	G	G	G	G	G	G	G	G	G	G	G	G	G	G	G	G	G
1	3023731	AK34_RS30270-AK34_RS27055	NA-BDAG_00001	NA---SGNH/GDSL hydrolase family protein	NA-WP_006762840.1	INT	1	NaN	NaN	A	A	A	A	A	A	A	A	A	A	A	A	A	A	A	A	A	A	A	A	C	A	A	A	A	A	A	A	A	A	A	A	A	A	A	A	A	A	A	A
1	3053220	AK34_RS27180	BDAG_00024	hypothetical protein	WP_006762861.1	CDS	1	1	0	C	C	C	C	C	C	C	C	C	C	C	C	C	C	C	C	C	C	C	C	C	C	C	C	C	C	C	C	C	C	C	C	C	C	C	C	C	C	C	C
1	3061117	AK34_RS27220	BDAG_00032	MFS transporter	WP_035971364.1	CDS	1	0	1	C	C	C	C	C	C	C	C	C	C	C	C	C	C	C	C	C	C	C	C	C	C	C	C	C	C	C	C	C	C	C	C	C	C	C	C	C	C	C	C
1	3066722	AK34_RS27250	BDAG_00037	BON domain-containing protein	WP_006762874.1	CDS	1	1	0	G	G	G	G	G	G	G	G	G	G	G	G	G	G	G	G	G	G	G	G	G	G	G	G	G	G	G	G	G	G	G	G	G	G	G	G	G	G	G	G
1	3076921	AK34_RS27310	BDAG_00048	branched-chain amino acid ABC transportersubstrate-binding protein	WP_045552494.1	CDS	1	1	0	C	C	C	C	C	C	C	C	C	C	C	C	C	C	C	C	C	C	C	C	C	C	C	C	C	C	C	C	C	C	C	C	C	C	C	C	C	C	C	C
1	3085169	AK34_RS27345	BDAG_00055	RNA polymerase sigma factor FliA	WP_035971378.1	CDS	1	1	0	T	T	T	T	T	T	T	T	T	T	T	T	T	T	T	T	T	T	T	T	T	T	T	T	T	T	T	T	T	T	T	T	T	T	T	T	T	T	T	T
1	3093103	AK34_RS27370	NA	hypothetical protein	WP_035971383.1	CDS	1	1	0	G	G	G	G	G	G	G	G	G	G	G	G	G	G	G	G	G	G	G	G	G	G	G	G	G	G	G	G	G	G	G	G	G	G	G	G	G	G	G	G
1	3109973	AK34_RS27455	NA	glycosyltransferase family 4 protein	WP_035971394.1	CDS	1	0	1	G	G	G	G	G	G	G	G	G	G	G	G	G	G	G	G	G	G	G	G	G	G	G	G	G	G	G	G	G	G	G	G	G	G	G	G	G	G	G	G
1	3121915	AK34_RS27510-AK34_RS30285	BDAG_00086-NA	flagellar protein FliT---NA	WP_006762915.1-NA	INT	1	NaN	NaN	G	G	G	G	G	G	G	G	G	G	G	G	G	G	G	G	G	G	G	G	G	G	G	G	G	G	G	G	G	G	G	G	G	G	G	G	G	G	G	G
1	3137386	AK34_RS27565	BDAG_00093	class I SAM-dependent methyltransferase	WP_035971407.1	CDS	1	0	1	G	G	G	G	G	G	G	G	G	G	G	G	G	G	G	G	G	G	G	G	G	G	G	G	G	G	G	G	G	G	G	G	G	G	G	G	G	G	G	G
1	3137560	AK34_RS27565-AK34_RS27570	BDAG_00093-BDAG_00094	class I SAM-dependent methyltransferase---dTDP-4-amino-4,6-dideoxy-D-glucose transaminase	WP_035971407.1-WP_006762923.1	INT	1	NaN	NaN	G	G	G	G	G	G	G	G	G	G	G	A	G	G	G	G	G	G	G	G	G	G	G	G	G	G	G	G	G	G	G	G	G	G	G	G	G	G	G	G
1	3141747	AK34_RS27575-AK34_RS27580	BDAG_00095-BDAG_00096	glycosyl transferase---carbonic anhydrase	WP_035971408.1-WP_035971410.1	INT	1	NaN	NaN	T	T	T	T	T	T	T	T	T	T	T	T	T	T	T	T	T	T	T	T	T	T	T	T	T	T	T	T	T	T	T	T	T	T	T	T	T	T	T	T
1	3157424	AK34_RS27630	BDAG_00105	glycine cleavage system protein T	WP_035971416.1	CDS	1	0	1	C	C	C	C	C	C	C	C	C	C	C	C	C	C	C	C	C	C	C	C	C	C	C	C	C	C	C	C	C	C	C	C	C	C	C	C	C	C	C	C
1	3217516	AK34_RS27885	BDAG_00148	ParA family protein	WP_006762975.1	CDS	1	0	1	A	A	A	A	A	A	A	A	A	A	A	A	A	A	A	A	A	A	A	A	A	A	A	A	A	A	A	A	A	A	A	A	A	A	A	A	A	A	A	A
1	3236300	AK34_RS27960	BDAG_00163	Lrp/AsnC family transcriptional regulator	WP_035973222.1	CDS	1	1	0	A	A	A	A	A	A	A	A	A	A	A	A	A	A	A	A	A	A	A	A	A	A	A	A	A	A	A	A	A	A	A	A	A	A	A	A	A	A	A	A
1	3244978	AK34_RS28010	BDAG_00173	glutamate--cysteine ligase	WP_035971455.1	CDS	1	1	0	G	G	G	G	G	G	G	G	G	G	G	G	G	G	G	G	G	G	G	G	G	G	G	G	G	G	G	G	G	G	G	G	G	G	G	G	G	G	G	G
1	3247766	AK34_RS30320-AK34_RS28020	NA-BDAG_00175	hypothetical protein---bifunctional tRNA (5-methylaminomethyl-2-thiouridine)(34)-methyltransferase MnmD/FAD-dependent5-carboxymethylaminomethyl-2-thiouridine(34)oxidoreductase MnmC	WP_081293553.1-WP_006763000.1	INT	1	NaN	NaN	G	G	G	G	G	G	G	G	G	G	G	G	G	G	G	G	G	G	G	G	G	G	G	G	G	G	G	G	G	G	G	G	G	G	G	G	G	G	G	G
1	3249818	AK34_RS28020-AK34_RS28025	BDAG_00175-BDAG_00176	bifunctional tRNA (5-methylaminomethyl-2-thiouridine)(34)-methyltransferase MnmD/FAD-dependent5-carboxymethylaminomethyl-2-thiouridine(34)oxidoreductase MnmC---DNA-binding protein HU-alpha	WP_006763000.1-WP_006401505.1	INT	1	NaN	NaN	C	C	C	C	C	C	C	C	C	C	C	C	C	C	C	C	C	C	C	C	C	C	C	C	C	C	C	A	C	C	C	C	C	C	C	C	C	C	C	C
1	3250487	AK34_RS28025-AK34_RS28030	BDAG_00176-BDAG_00177	DNA-binding protein HU-alpha---GTP-binding protein	WP_006401505.1-WP_035971458.1	INT	1	NaN	NaN	C	C	C	C	C	C	C	C	C	C	C	C	C	C	C	C	C	C	C	C	C	C	C	C	C	C	C	C	C	C	C	C	C	C	C	C	C	C	C	C
1	3253107	AK34_RS28040	BDAG_00179	type II secretion system protein GspD	WP_006763003.1	CDS	1	1	0	A	A	A	A	A	A	A	A	A	A	A	A	A	A	A	A	A	A	A	A	A	A	A	A	A	A	A	A	A	A	A	A	A	A	A	A	A	A	A	A
1	3258115	AK34_RS28055	BDAG_00182	hypothetical protein	WP_006763006.1	CDS	1	1	0	G	G	G	G	G	G	G	G	G	G	G	G	G	G	G	G	G	G	G	G	G	G	G	G	G	G	G	G	G	G	G	G	G	G	G	G	G	G	G	G
1	3260091	AK34_RS28075	NA	general secretion pathway protein GspJ	WP_035971462.1	CDS	1	1	0	C	C	C	C	C	C	C	C	C	C	C	C	C	C	C	C	C	C	C	C	C	C	C	C	C	C	A	C	C	A	C	C	C	C	C	C	C	C	C	C
1	3261747	AK34_RS28080	BDAG_00187	general secretion pathway protein GspK	WP_035973224.1	CDS	1	1	0	C	C	C	C	C	C	C	C	C	C	C	C	C	C	C	C	C	C	C	C	C	C	C	C	C	C	C	C	C	C	C	C	C	C	C	C	C	C	C	C
1	3282126	AK34_RS28185	NA	DUF2778 domain-containing protein	WP_035971474.1	CDS	1	1	0	T	T	T	T	T	T	T	T	T	T	T	T	T	T	T	T	T	T	T	T	T	T	T	T	T	T	T	T	T	T	T	T	T	T	T	T	T	T	T	T
1	3292064	AK34_RS28245	NA	catalase	WP_035973227.1	CDS	1	1	0	G	G	G	G	G	G	G	G	G	G	G	G	G	G	G	G	G	G	G	G	G	G	G	G	G	G	G	G	G	G	G	G	G	G	G	G	G	G	G	G
1	3294652	AK34_RS28260	NA	NA	NA	CDS	1	0	1	C	C	C	C	C	C	C	C	C	C	C	C	C	C	C	C	C	C	C	C	C	C	C	C	C	C	C	C	C	C	C	C	C	C	C	C	C	C	C	C
1	3297906	AK34_RS28275	BDAG_00219	DNA (cytosine-5-)-methyltransferase	WP_035971490.1	CDS	1	1	0	A	A	A	A	A	A	A	A	A	A	A	A	A	A	A	A	A	A	A	A	A	A	A	A	A	A	A	A	A	A	A	A	A	A	A	A	A	A	A	G
1	3299510	AK34_RS30340	NA	hypothetical protein	WP_081293556.1	CDS	2	1	1	G	G	G	G	G	G	G	G	G	G	G	G	G	G	G	G	G	G	G	G	G	G	G	G	G	G	G	G	G	G	G	G	G	G	G	G	G	G	G	G
1	3299530	AK34_RS30340	NA	hypothetical protein	WP_081293556.1	CDS	2	1	1	G	G	G	G	G	G	G	G	G	G	G	G	G	G	G	G	G	G	G	G	G	G	G	G	G	G	G	G	G	G	G	G	G	G	G	G	G	G	G	G
1	3301070	AK34_RS30340-AK34_RS28280	NA-BDAG_00220	hypothetical protein---DNA topoisomerase (ATP-hydrolyzing) subunit B	WP_081293556.1-WP_035971491.1	INT	1	NaN	NaN	T	T	T	T	T	T	T	T	T	T	T	T	T	T	T	T	T	T	T	T	T	T	T	T	T	T	T	T	T	T	T	T	T	T	T	T	T	T	T	T
1	3306391	AK34_RS28290	BDAG_00222	chromosomal replication initiator protein DnaA	WP_035971492.1	CDS	1	1	0	T	T	T	T	T	T	T	T	T	T	T	T	T	T	T	T	T	T	T	T	T	T	T	T	T	T	T	T	T	T	T	T	T	T	T	T	T	T	T	T
1	3307235	AK34_RS30350	NA	NA	NA	CDS	1	0	1	T	T	T	T	T	T	T	T	T	T	T	T	T	T	T	T	T	T	T	T	T	T	T	T	T	T	T	T	T	T	T	T	T	T	T	T	T	T	T	T
1	3315323	AK34_RS28340-AK34_RS28345	BDAG_00231-BDAG_00233	GCN5 family acetyltransferase---hypothetical protein	WP_035973229.1-WP_035971498.1	INT	1	NaN	NaN	C	C	C	C	C	C	C	C	C	C	C	C	C	C	C	C	C	C	C	C	C	C	C	C	C	C	C	C	C	C	C	C	C	C	C	C	C	C	C	C
1	3318113	AK34_RS28360	BDAG_00234	bifunctional DNA-binding transcriptional regulator/O6-methylguanine-DNA methyltransferase Ada	WP_006763054.1	CDS	1	1	0	A	A	A	A	A	A	A	A	A	A	A	A	A	A	A	A	A	A	A	A	A	A	A	A	A	A	A	A	A	A	A	A	A	A	A	A	A	A	A	A
1	3354145	AK34_RS28505	BDAG_00255	protease HtpX	WP_035971520.1	CDS	2	1	1	C	C	C	C	C	C	C	C	C	C	C	C	C	C	C	C	C	C	C	C	C	C	C	C	C	C	C	C	C	C	C	C	C	C	C	C	C	C	C	C
1	3354608	AK34_RS28505	BDAG_00255	protease HtpX	WP_035971520.1	CDS	2	1	1	A	A	A	A	A	A	A	A	A	A	A	A	A	A	A	A	A	A	A	A	A	A	A	A	A	A	A	A	A	A	A	A	A	A	A	A	A	A	A	A
1	3365298	AK34_RS28560	NA	rod shape-determining protein RodA	WP_035971529.1	CDS	2	2	0	C	C	C	C	C	C	C	C	C	C	C	C	C	C	C	C	C	C	C	C	C	C	C	C	C	C	C	C	C	C	C	C	C	C	C	C	C	C	C	C
1	3365380	AK34_RS28560	NA	rod shape-determining protein RodA	WP_035971529.1	CDS	2	2	0	A	A	A	A	A	A	A	A	A	A	A	A	A	A	A	A	A	A	A	A	A	A	A	A	A	A	A	A	A	A	A	A	A	A	A	A	A	A	A	A
1	3367260	AK34_RS28565	BDAG_00260	penicillin-binding protein 2	WP_035971530.1	CDS	2	1	1	A	A	A	A	A	A	A	A	A	A	A	A	A	A	A	A	A	A	A	A	A	A	A	A	A	A	A	A	A	A	A	A	A	A	A	A	A	A	A	A
1	3367427	AK34_RS28565	BDAG_00260	penicillin-binding protein 2	WP_035971530.1	CDS	2	1	1	C	C	C	C	C	C	C	C	C	C	C	C	C	C	C	C	C	C	C	C	C	C	C	C	C	C	C	C	C	C	C	C	C	C	C	T	C	C	C	C
1	3370024	AK34_RS28580	BDAG_00263	rod shape-determining protein	WP_004189550.1	CDS	2	2	0	T	T	T	C	T	C	T	T	C	T	C	C	T	T	T	T	T	T	T	T	T	T	T	T	T	T	T	T	C	T	T	T	T	T	C	T	T	T	T	T
1	3370537	AK34_RS28580	BDAG_00263	rod shape-determining protein	WP_004189550.1	CDS	2	2	0	G	G	G	G	G	G	G	G	G	G	G	G	G	G	G	G	G	G	G	G	G	G	G	G	G	G	G	G	G	G	G	G	G	G	G	G	G	G	G	G
1	3401946	AK34_RS28705	BDAG_00286	type VI secretion system membrane subunit TssM	WP_006763102.1	CDS	2	1	1	A	A	A	A	A	A	A	A	A	A	A	A	A	A	A	A	A	A	A	A	A	A	A	A	A	A	A	A	A	A	A	A	A	A	A	A	A	A	A	A
1	3403112	AK34_RS28705	BDAG_00286	type VI secretion system membrane subunit TssM	WP_006763102.1	CDS	2	1	1	G	G	G	G	G	G	G	G	G	G	G	G	G	G	G	G	G	G	G	G	G	G	G	G	G	G	G	G	G	G	G	G	G	C	G	G	G	C	G	G
2	16854	AK34_RS00080	BDAG_04058	membrane protein	WP_006766628.1	CDS	1	1	0	A	A	A	A	A	A	A	A	A	A	A	A	A	A	A	A	A	A	A	A	A	A	A	A	A	A	A	A	A	A	A	A	A	A	A	A	A	A	A	A
2	18574	AK34_RS00090	BDAG_04056	phospholipase C, phosphocholine-specific	WP_006766626.1	CDS	1	1	0	G	G	G	G	G	G	G	G	G	G	G	G	G	G	G	G	G	G	G	G	G	G	G	G	G	G	G	G	G	G	G	G	G	G	G	G	G	G	G	G
2	24364	AK34_RS00115	BDAG_04053	GntP family permease	WP_006766623.1	CDS	1	1	0	A	A	A	A	A	A	A	A	A	A	A	A	A	A	A	A	A	A	A	A	A	A	A	A	A	A	A	A	A	A	A	A	A	A	A	A	A	A	A	A
2	30267	AK34_RS00140	BDAG_04048	GCN5 family acetyltransferase	WP_035974715.1	CDS	2	1	1	C	C	C	C	C	C	C	C	C	C	C	C	C	C	C	C	C	C	C	C	C	C	C	C	C	C	C	C	C	C	C	C	C	C	C	C	C	C	C	C
2	30270	AK34_RS00140	BDAG_04048	GCN5 family acetyltransferase	WP_035974715.1	CDS	2	1	1	C	C	C	C	C	C	C	C	C	C	C	C	C	C	C	C	C	C	C	C	C	C	C	C	C	C	C	C	C	C	C	C	C	C	C	C	C	C	C	C
2	42596	AK34_RS00185	BDAG_04040	Fe/S-dependent 2-methylisocitrate dehydrataseAcnD	WP_035974700.1	CDS	1	1	0	C	C	C	C	C	C	C	C	C	T	C	C	C	T	T	C	T	C	T	T	T	C	C	T	C	T	T	T	C	T	T	C	C	C	C	C	C	C	C	T
2	47431	AK34_RS00210	BDAG_04037	chemotaxis protein	WP_035974693.1	CDS	1	0	1	G	G	G	G	G	G	G	G	G	G	G	G	G	G	G	G	G	G	G	G	G	G	G	G	G	G	G	G	G	G	G	G	G	G	G	G	G	G	G	G
2	49110	AK34_RS00215	BDAG_04036	N-acylglucosamine 2-epimerase	WP_006766607.1	CDS	1	1	0	C	C	C	C	C	C	C	C	C	C	C	C	C	C	C	C	C	C	C	C	C	C	C	C	C	C	C	C	C	C	C	C	C	C	C	C	C	C	C	C
2	58205	AK34_RS00245	BDAG_04029	DUF1254 domain-containing protein	WP_006766601.1	CDS	1	1	0	C	C	C	C	C	C	C	C	C	C	C	C	C	C	C	C	C	C	C	C	C	C	C	C	C	C	C	C	C	C	C	C	C	C	C	C	C	C	C	C
2	84102	AK34_RS00370	BDAG_04005	isoprenylcysteine carboxylmethyltransferasefamily protein	WP_035974668.1	CDS	1	0	1	C	C	C	C	C	C	C	C	C	C	C	C	C	C	C	C	C	C	C	C	C	C	C	C	C	C	C	C	C	C	C	C	C	C	C	C	C	C	C	C
2	88846	AK34_RS00395	NA	iron ABC transporter permease	WP_035974662.1	CDS	1	0	1	C	C	C	C	C	C	C	C	C	C	C	C	C	C	C	C	C	C	C	C	C	C	C	C	C	C	C	C	C	C	C	C	C	C	C	G	C	C	C	C
2	104874	AK34_RS00465	BDAG_03987	NCS2 family permease	WP_006766561.1	CDS	1	1	0	C	C	C	C	C	C	C	C	C	C	C	C	C	C	C	C	C	C	C	C	C	C	C	C	C	C	C	C	C	C	C	C	C	C	C	C	C	C	C	C
2	109010	AK34_RS00485	BDAG_03983	alkene reductase	WP_006766557.1	CDS	1	0	1	C	C	C	C	C	C	C	C	C	C	C	C	C	C	C	C	C	C	C	C	C	C	C	C	C	C	C	C	C	C	C	C	C	C	C	C	C	C	C	C
2	111254	AK34_RS00495	BDAG_03981	LLM class flavin-dependent oxidoreductase	WP_006766555.1	CDS	1	1	0	C	C	C	C	C	C	C	C	C	C	C	C	C	C	C	C	C	C	C	C	C	C	C	C	C	C	C	C	C	C	C	C	C	C	C	C	C	C	C	C
2	121968	AK34_RS00550	BDAG_03972	MFS transporter	WP_006766546.1	CDS	1	0	1	C	C	C	C	C	C	C	C	C	C	C	C	C	C	C	C	C	C	C	C	C	C	C	C	C	C	C	C	C	C	C	C	C	C	C	C	C	C	C	C
2	133826	AK34_RS00595	NA	4-aminobutyrate--2-oxoglutarate transaminase	WP_035975382.1	CDS	1	1	0	T	T	T	T	T	T	T	T	T	T	T	T	T	T	T	T	T	T	T	T	T	T	T	T	T	T	T	T	T	T	T	T	T	T	T	T	T	T	T	T
2	148625	AK34_RS00650	BDAG_03952	RND transporter	WP_035975380.1	CDS	1	1	0	C	C	G	C	C	C	G	G	C	C	C	C	C	C	C	C	C	C	C	C	C	C	C	C	C	C	C	C	C	C	C	G	C	G	C	G	C	G	C	C
2	168114	AK34_RS00735	BDAG_03936	5-dehydro-4-deoxyglucarate dehydratase	WP_006766514.1	CDS	1	0	1	C	C	C	C	C	C	C	C	C	C	C	C	C	C	C	C	C	C	C	C	C	C	C	C	C	C	C	C	C	C	C	C	C	C	C	C	C	C	C	C
2	209558	AK34_RS00905	NA	5-methyltetrahydropteroyltriglutamate--homocysteine S-methyltransferase	WP_035974578.1	CDS	1	0	1	C	C	C	C	C	C	C	C	C	C	C	C	C	C	C	C	C	C	C	C	C	C	C	C	C	C	C	C	C	C	C	C	C	C	C	C	C	C	C	C
2	210552	AK34_RS00910	BDAG_03910	MFS transporter	WP_035974576.1	CDS	1	0	1	C	C	C	C	C	C	C	C	C	C	C	C	C	C	C	C	C	C	C	C	C	C	C	C	C	C	C	C	C	C	C	C	C	C	C	C	C	C	C	C
2	230983	AK34_RS00995-AK34_RS01000	BDAG_03894-BDAG_03893	DUF3772 domain-containing protein---MFS transporter	WP_035974557.1-WP_035974555.1	INT	1	NaN	NaN	C	C	C	C	C	C	C	C	C	C	C	C	C	C	C	C	C	C	C	C	C	C	C	C	C	C	C	C	C	C	C	C	C	C	C	C	C	C	C	C
2	251844	AK34_RS01080	BDAG_03878	methylcrotonoyl-CoA carboxylase	WP_006766458.1	CDS	1	0	1	C	C	C	C	C	C	C	C	T	C	C	C	C	C	C	C	C	C	C	C	C	C	C	C	C	C	C	C	C	C	C	C	C	C	C	C	C	C	C	C
2	255073	AK34_RS01090	BDAG_03876	acetyl/propionyl/methylcrotonyl-CoA carboxylasesubunit alpha	WP_006766456.1	CDS	1	0	1	G	G	G	G	G	G	G	G	G	G	G	G	G	G	G	G	G	G	G	G	G	G	G	G	G	G	G	G	G	G	G	G	G	G	G	G	G	G	G	G
2	272718	AK34_RS01175	NA	NADPH-dependent oxidoreductase	WP_035974535.1	CDS	1	1	0	C	C	C	C	C	C	C	C	C	C	C	C	C	C	C	C	C	C	C	C	C	C	C	C	C	C	C	C	C	C	C	C	C	C	C	C	C	C	C	C
2	278110	AK34_RS01200	BDAG_03859	choline ABC transporter substrate-bindingprotein	WP_006766441.1	CDS	1	1	0	A	A	A	A	A	A	A	A	A	A	A	A	A	A	A	A	A	A	A	A	A	A	A	A	A	A	A	A	A	A	A	A	A	A	A	A	A	A	A	A
2	282045	AK34_RS01220	BDAG_03856	hypothetical protein	WP_006766438.1	CDS	1	1	0	A	A	A	A	A	A	A	A	A	A	A	A	A	A	A	A	A	A	A	A	A	A	A	A	A	A	A	A	A	A	A	A	A	A	A	A	A	A	A	A
2	291133	AK34_RS01265	BDAG_03848	hydroxypyruvate isomerase	WP_006766430.1	CDS	1	1	0	A	A	A	A	A	A	A	A	A	A	A	A	A	A	A	A	A	A	A	A	A	A	A	A	A	A	A	A	A	A	A	A	A	A	A	A	A	A	A	A
2	293779	AK34_RS01275	BDAG_03846	aldolase	WP_006766428.1	CDS	1	0	1	C	C	C	C	C	C	C	C	C	C	C	C	C	C	C	C	C	C	C	C	C	C	C	C	C	C	C	C	C	C	C	C	C	C	C	C	C	C	C	C
2	306073	AK34_RS01330	BDAG_03835	lytic transglycosylase	WP_006766418.1	CDS	2	2	0	A	A	A	A	A	A	A	A	A	A	A	A	A	A	A	A	A	A	A	A	A	A	A	A	A	A	A	A	A	A	A	A	A	A	A	A	A	A	A	A
2	306289	AK34_RS01330	BDAG_03835	lytic transglycosylase	WP_006766418.1	CDS	2	2	0	C	C	C	C	C	C	C	C	C	C	C	C	C	C	C	C	C	C	C	C	C	C	C	C	C	C	C	C	C	C	C	C	C	C	C	C	C	C	C	C
2	315650	AK34_RS01380	BDAG_03826	hypothetical protein	WP_035974516.1	CDS	1	1	0	T	T	T	T	T	T	T	T	T	T	T	T	T	T	T	T	T	T	T	T	T	T	T	T	T	T	T	T	T	T	T	T	T	T	T	T	T	T	T	T
2	345469	AK34_RS01515-AK34_RS01520	BDAG_03801-NA	GlxA family transcriptional regulator---serine hydroxymethyltransferase	WP_006766385.1-WP_035974491.1	INT	1	NaN	NaN	A	A	A	A	A	A	A	A	A	A	C	A	A	A	A	A	A	A	A	A	A	A	A	A	A	A	A	A	A	A	A	A	A	A	A	A	A	A	A	A
2	359569	AK34_RS01570	BDAG_03790	APC family permease	WP_006766375.1	CDS	1	1	0	G	G	G	G	G	G	G	G	G	G	G	G	G	G	G	G	G	G	G	G	G	G	G	G	G	G	G	G	G	G	G	G	G	G	G	G	G	G	G	G
2	375707	AK34_RS01655	BDAG_03773	aldehyde dehydrogenase	WP_006766359.1	CDS	1	1	0	A	A	A	A	A	A	A	A	A	A	A	A	A	A	A	A	A	A	A	A	A	A	A	A	A	A	A	A	A	A	A	A	A	A	A	A	A	A	A	A
2	380489	AK34_RS01675-AK34_RS01680	BDAG_03770-BDAG_03769	LysR family transcriptional regulator---alpha/beta hydrolase	WP_006766355.1-WP_035974476.1	INT	1	NaN	NaN	A	A	A	A	A	A	A	A	A	A	A	A	A	A	A	A	A	A	A	A	A	A	A	A	A	A	A	A	A	A	A	A	A	A	A	A	A	A	A	A
2	384262	AK34_RS01695	BDAG_03767	dicarboxylate/amino acid:cation symporter	WP_006766353.1	CDS	1	0	1	T	T	T	T	T	T	T	T	T	T	T	T	T	T	T	T	T	T	T	T	T	T	T	T	T	T	T	T	T	T	T	T	T	T	T	T	T	T	T	T
2	386702	AK34_RS01705	BDAG_03765	3-keto-5-aminohexanoate cleavage protein	WP_006766351.1	CDS	1	1	0	T	T	T	T	T	T	T	T	T	T	T	T	T	T	T	T	T	T	T	T	T	T	T	T	T	T	T	T	T	T	T	T	T	T	T	T	T	T	T	T
2	462978	AK34_RS02050-AK34_RS29025	NA-NA	NA---NA	NA-NA	INT	1	NaN	NaN	G	G	G	G	G	G	G	G	G	G	G	G	G	G	G	G	G	G	G	G	G	G	G	G	G	G	G	G	G	G	G	G	G	G	G	G	G	G	G	G
2	483619	AK34_RS02130	BDAG_03689	cytochrome P450	WP_035975347.1	CDS	1	1	0	C	C	C	A	C	A	C	C	A	C	A	A	C	C	C	C	C	C	C	C	C	C	C	C	C	C	C	C	A	C	C	C	C	C	A	C	C	C	C	C
2	485505	AK34_RS02145	BDAG_03686	transcriptional regulator FtrA	WP_006766274.1	CDS	1	1	0	G	G	G	G	G	G	G	G	G	G	G	G	G	G	G	G	G	G	G	G	G	G	G	G	G	G	G	G	G	G	G	G	G	G	G	G	G	G	G	G
2	492381	AK34_RS02180	BDAG_03679	DUF488 domain-containing protein	WP_006766267.1	CDS	1	1	0	C	C	C	C	C	C	C	C	C	C	C	C	C	C	C	C	C	C	C	C	C	C	C	C	C	C	C	C	C	C	C	C	C	C	C	C	C	C	C	C
2	497483	AK34_RS02210	NA	PLP-dependent aminotransferase family protein	WP_035974432.1	CDS	1	1	0	C	C	C	C	C	C	C	C	C	C	C	C	C	C	C	C	C	C	C	C	C	C	C	C	C	C	C	C	C	C	C	C	C	C	C	C	C	C	C	C
2	502593	AK34_RS02235-AK34_RS02240	BDAG_03669-BDAG_03668	hypothetical protein---poly(3-hydroxybutyrate) depolymerase	WP_035974429.1-WP_006766256.1	INT	1	NaN	NaN	T	T	T	T	T	T	T	T	T	T	T	T	T	T	T	T	T	T	T	T	T	T	T	T	T	T	T	T	T	T	T	T	T	T	T	T	T	T	T	T
2	503080	AK34_RS02240	BDAG_03668	poly(3-hydroxybutyrate) depolymerase	WP_006766256.1	CDS	1	0	1	G	G	G	G	G	G	G	G	G	G	G	G	G	G	G	G	G	G	G	G	G	G	G	G	G	G	G	G	G	G	G	G	G	G	G	G	G	G	G	G
2	504582	AK34_RS02250	BDAG_03666	DUF2589 domain-containing protein	WP_081293730.1	CDS	1	1	0	C	C	C	C	C	C	C	C	C	C	C	C	C	C	C	C	C	C	C	C	C	C	C	C	C	C	C	C	C	C	C	C	C	C	C	C	C	C	C	C
2	535891	AK34_RS02380	BDAG_03647	EscC/YscC/HrcC family type III secretion systemouter membrane ring protein	WP_035974402.1	CDS	1	0	1	A	A	A	A	A	A	A	A	A	A	A	A	A	A	A	A	A	A	A	A	A	A	A	A	A	A	A	A	A	A	A	A	A	A	A	A	A	A	A	A
2	582372	AK34_RS02535	NA	LacI family transcriptional regulator	WP_035974377.1	CDS	1	1	0	A	A	A	A	A	A	A	A	A	A	A	A	A	A	A	A	A	A	A	A	A	A	A	A	A	A	A	A	A	A	A	A	A	A	A	A	A	A	A	A
2	586644	AK34_RS02550	BDAG_03622	erythritol/L-threitol dehydrogenase	WP_006766212.1	CDS	1	1	0	C	C	C	C	C	C	C	C	C	C	C	C	C	C	C	C	C	C	C	C	C	C	C	C	C	C	C	C	C	C	C	C	C	C	C	C	C	C	C	C
2	590685	AK34_RS02570	NA	hypothetical protein	WP_035974367.1	CDS	1	1	0	T	T	T	T	T	T	T	T	T	T	T	T	T	T	T	T	T	T	T	T	T	T	T	T	T	T	T	T	T	T	T	T	T	T	T	T	T	T	T	T
2	633480	AK34_RS02775	BDAG_03584	carboxymuconolactone decarboxylase familyprotein	WP_006766174.1	CDS	1	1	0	G	G	G	G	G	G	G	G	G	G	G	G	G	G	G	G	G	G	G	G	G	G	G	G	G	G	G	G	G	G	G	G	G	G	G	G	G	G	G	G
2	658332	AK34_RS29055-AK34_RS29060	NA-NA	hypothetical protein---NA	WP_081293685.1-NA	INT	1	NaN	NaN	T	T	T	T	T	T	T	T	G	T	T	T	T	T	T	T	T	T	T	T	T	T	T	T	T	T	T	T	T	T	T	T	T	T	T	T	T	T	T	T
2	706004	AK34_RS03110	BDAG_03527	aldehyde dehydrogenase	WP_035974286.1	CDS	2	0	2	C	C	C	C	C	C	C	C	C	C	C	C	C	C	C	C	C	C	C	C	C	C	C	C	T	C	C	C	C	C	C	C	C	C	C	C	C	C	C	C
2	706169	AK34_RS03110	BDAG_03527	aldehyde dehydrogenase	WP_035974286.1	CDS	2	0	2	C	C	C	C	C	C	C	C	C	C	C	C	C	C	C	C	C	C	C	C	C	C	C	C	C	C	C	C	C	C	C	C	C	C	C	C	C	C	C	C
2	719579	AK34_RS03160-AK34_RS03165	BDAG_03517-BDAG_03516	arylamine N-acetyltransferase---CopG family transcriptional regulator	WP_006766112.1-WP_035974279.1	INT	1	NaN	NaN	T	T	T	T	T	T	T	T	T	T	T	T	T	T	T	T	T	T	T	T	T	T	T	T	T	T	T	T	T	T	T	T	T	T	T	T	T	T	T	T
2	723491	AK34_RS03180	BDAG_03513	NAD-glutamate dehydrogenase	WP_035974278.1	CDS	1	0	1	G	G	G	G	G	G	G	G	G	G	G	G	G	G	G	G	G	G	G	G	G	G	G	G	G	G	G	G	G	G	G	G	G	G	G	G	G	G	G	G
2	726554	AK34_RS03190	BDAG_03511	class II aldolase	WP_006766106.1	CDS	1	1	0	A	A	C	A	A	A	C	C	A	A	A	A	A	A	A	A	A	A	A	A	A	A	A	A	A	A	A	A	A	A	A	C	A	C	A	C	A	C	A	A
2	735627	AK34_RS03230	NA	sulfonate ABC transporter substrate-bindingprotein	WP_035974271.1	CDS	1	1	0	G	G	G	G	G	G	G	G	G	G	G	G	G	G	G	G	G	G	G	G	G	G	G	G	G	G	G	G	G	G	G	G	G	G	G	G	G	G	G	G
2	741900	AK34_RS03255-AK34_RS03260	BDAG_03499-BDAG_03498	histidine kinase---FAD-binding oxidoreductase	WP_035974266.1-WP_035974264.1	INT	1	NaN	NaN	A	A	A	A	A	A	A	A	A	A	A	A	A	A	A	A	A	A	A	A	A	A	A	A	A	A	A	A	A	A	A	A	A	A	A	A	A	A	A	A
2	753835	AK34_RS03300-AK34_RS03305	BDAG_03490-BDAG_03489	hypothetical protein---ester cyclase	WP_006766085.1-WP_006766084.1	INT	1	NaN	NaN	G	G	G	G	G	G	G	G	G	G	G	G	G	G	G	G	G	G	G	G	G	G	G	G	G	G	G	G	G	G	G	G	G	G	G	G	G	G	G	G
2	759020	AK34_RS03330	BDAG_03484	hypothetical protein	WP_006766080.1	CDS	1	1	0	C	C	C	C	C	C	C	C	C	C	C	C	C	C	C	C	C	C	C	C	C	C	C	C	C	C	C	C	C	C	C	C	C	C	C	C	C	C	C	C
2	801751	AK34_RS03495	NA	cytochrome c	WP_035974222.1	CDS	1	1	0	G	G	G	G	G	G	G	G	G	G	G	G	G	G	G	G	G	G	G	G	G	G	G	G	G	G	G	G	G	G	G	G	G	G	G	G	G	G	G	G
2	802946	AK34_RS03505	BDAG_03452	porin	WP_035974219.1	CDS	2	1	1	C	C	C	C	C	C	C	C	C	C	C	C	C	C	C	C	C	C	C	C	C	C	C	C	C	C	C	C	C	C	C	C	C	C	C	C	C	C	C	C
2	803409	AK34_RS03505	BDAG_03452	porin	WP_035974219.1	CDS	2	1	1	C	C	C	C	C	C	C	C	C	C	C	C	C	C	C	C	C	C	C	C	C	C	C	C	C	C	C	C	C	C	C	C	C	C	C	C	C	C	C	C
2	831856	AK34_RS03620	BDAG_03431	dihydroxy-acid dehydratase	WP_006766029.1	CDS	1	1	0	T	T	T	T	T	T	T	T	T	T	T	T	T	T	T	T	T	T	T	T	T	T	T	T	T	T	T	T	T	T	T	T	T	T	T	T	T	T	T	T
2	873945	AK34_RS03800	BDAG_03396	hypothetical protein	WP_006765994.1	CDS	1	1	0	C	C	C	C	C	C	C	C	C	C	C	C	C	C	C	C	C	C	C	C	C	C	C	C	C	C	C	C	C	C	C	C	C	C	C	C	C	C	C	C
2	907933	AK34_RS03950	BDAG_03370	type 1 fimbrial protein	WP_006765969.1	CDS	1	1	0	T	T	T	T	T	T	T	T	T	T	T	T	T	T	T	T	T	T	T	T	T	T	T	T	T	T	T	T	T	T	T	T	T	T	T	T	T	T	T	T
2	986698	AK34_RS04265	BDAG_03316	DUF4142 domain-containing protein	WP_081293668.1	CDS	1	1	0	T	T	T	T	T	T	T	T	T	T	T	T	T	T	T	T	T	T	T	T	T	T	T	T	T	T	T	T	T	T	T	T	T	T	T	T	T	T	T	T
2	998263	AK34_RS04310	BDAG_03306	ShlB/FhaC/HecB family hemolysinsecretion/activation protein	WP_045552248.1	CDS	1	1	0	G	G	G	G	G	G	G	G	G	G	G	G	G	G	G	G	G	G	G	G	G	G	G	G	G	G	G	G	G	G	G	G	G	G	G	G	G	G	G	G
2	1010588	AK34_RS29170	NA	XRE family transcriptional regulator	WP_081293666.1	CDS	1	1	0	T	T	T	T	T	T	T	T	T	T	T	T	T	T	T	T	T	T	T	T	T	T	T	T	T	T	T	T	T	T	T	T	T	T	T	T	T	T	T	T
2	1019398	AK34_RS04360	BDAG_03298	penicillin-binding protein	WP_081293665.1	CDS	1	1	0	G	G	G	G	G	G	G	G	G	G	G	G	G	G	G	G	G	G	G	G	G	G	G	G	G	G	G	G	G	G	G	G	G	G	G	G	G	G	G	G
2	1049499	AK34_RS04510	BDAG_03270	LysR family transcriptional regulator	WP_006765872.1	CDS	1	1	0	G	G	G	G	G	G	G	G	G	G	G	G	G	G	G	G	G	G	G	G	G	G	G	G	G	G	G	G	G	G	G	G	G	G	G	G	G	G	G	G
2	1056488	AK34_RS04535-AK34_RS04540	BDAG_03266-BDAG_03265	LuxR family transcriptional regulator---DeoR family transcriptional regulator	WP_035974076.1-WP_035974074.1	INT	1	NaN	NaN	T	T	T	T	T	T	T	T	T	T	T	T	T	T	T	T	T	T	T	T	T	T	T	T	T	T	T	T	T	T	T	T	T	T	T	T	T	T	T	T
2	1061963	AK34_RS04565	BDAG_03261	MFS transporter	WP_045552249.1	CDS	1	1	0	A	A	A	A	A	A	A	A	A	A	A	A	A	A	A	A	A	A	A	A	A	A	A	A	A	A	A	A	A	A	A	A	A	A	A	A	A	A	A	A
2	1064228	AK34_RS04580	BDAG_03259	multidrug MFS transporter	WP_006765861.1	CDS	1	1	0	C	C	C	C	C	C	C	C	C	C	C	C	C	C	C	C	C	C	C	C	C	C	C	C	C	C	C	C	C	C	C	C	C	C	C	C	C	C	C	C
2	1080064	AK34_RS04640	BDAG_03246	AcrB/AcrD/AcrF family protein	WP_006765848.1	CDS	1	1	0	A	A	A	A	A	A	A	A	A	A	A	A	A	A	A	A	A	A	A	A	A	A	A	A	A	A	A	A	A	A	A	A	A	A	A	A	A	A	A	A
2	1087830	AK34_RS04670	BDAG_03241	AraC family transcriptional regulator	WP_006765843.1	CDS	1	1	0	G	G	G	G	G	G	G	G	G	G	G	G	G	G	G	G	G	G	G	G	G	G	G	G	G	G	G	G	G	G	G	G	G	G	G	G	G	G	G	G
2	1088833	AK34_RS04675	BDAG_03240	oxidoreductase	WP_006765842.1	CDS	1	1	0	G	G	G	G	G	G	G	G	G	G	G	G	G	G	G	G	G	G	G	G	G	G	G	G	G	G	G	G	G	G	G	G	G	G	G	G	G	G	G	G
2	1097600	AK34_RS04730	NA	hypothetical protein	WP_035974042.1	CDS	1	1	0	C	C	C	C	C	C	C	C	C	C	C	C	C	C	C	C	C	C	C	C	C	C	C	C	C	C	C	C	C	C	C	C	C	C	C	C	C	C	C	C
2	1098418	AK34_RS04735	BDAG_03231	squalene/phytoene synthase family protein	WP_035975247.1	CDS	1	0	1	G	G	G	G	G	G	G	G	G	G	G	G	G	G	G	G	G	G	G	G	G	G	G	G	G	G	G	G	G	G	G	G	G	G	G	G	G	G	G	G
2	1115537	AK34_RS04810	BDAG_03221	iron ABC transporter substrate-binding protein	WP_006765824.1	CDS	1	1	0	C	C	C	C	C	C	C	C	C	C	C	C	C	C	C	C	C	C	C	C	C	C	C	C	C	C	C	C	C	C	C	C	C	C	C	C	C	C	C	C
2	1117873	AK34_RS04820	BDAG_03219	ABC transporter ATP-binding protein	WP_006765822.1	CDS	1	1	0	A	A	A	A	A	A	A	A	A	A	A	A	A	A	A	A	A	A	A	A	A	A	A	A	A	A	A	A	A	A	A	A	A	A	A	A	A	A	A	A
2	1134378	AK34_RS04900	BDAG_03204	sodium:proton antiporter	WP_006765807.1	CDS	1	0	1	C	C	C	C	C	C	C	C	C	C	C	C	C	C	C	C	C	C	C	C	C	C	C	C	C	C	C	C	C	C	C	C	C	C	C	C	C	C	C	C
2	1190611	AK34_RS05100-AK34_RS05105	BDAG_03163-BDAG_03162	Fis family transcriptional regulator---type II toxin-antitoxin system RelE/ParE family toxin	WP_006765768.1-WP_006765767.1	INT	1	NaN	NaN	G	G	G	G	G	G	G	G	G	G	G	G	G	G	G	G	G	G	G	G	G	G	G	G	G	G	G	G	G	G	G	G	G	G	G	G	G	G	G	G
2	1240670	AK34_RS05315	NA	2OG-Fe(II) oxygenase	WP_035973946.1	CDS	1	1	0	T	T	T	T	T	T	T	T	T	G	T	T	T	G	G	T	G	T	G	G	G	T	T	G	T	G	G	G	T	G	G	T	T	T	T	T	T	T	T	G
2	1243067	AK34_RS05330	BDAG_03126	phosphoenolpyruvate mutase	WP_035973940.1	CDS	2	2	0	G	G	G	G	G	G	G	G	G	G	G	G	G	G	G	G	G	G	G	G	G	G	G	G	G	G	G	G	G	G	G	G	G	G	G	G	G	G	G	G
2	1243491	AK34_RS05330	BDAG_03126	phosphoenolpyruvate mutase	WP_035973940.1	CDS	2	2	0	C	C	C	C	G	C	C	C	C	C	C	C	G	C	C	G	C	G	C	C	C	G	G	C	C	C	C	C	C	C	C	C	C	C	C	C	C	C	C	C
2	1247375	AK34_RS05345	BDAG_03125	prolyl aminopeptidase	WP_035973935.1	CDS	1	1	0	G	G	G	G	G	G	G	G	G	G	G	G	G	G	G	G	G	G	G	G	G	G	G	G	G	G	G	G	G	G	G	G	G	G	G	G	G	G	G	G
2	1258667	AK34_RS05385	NA	IMP dehydrogenase	WP_035973926.1	CDS	2	2	0	C	C	C	C	C	C	C	C	C	C	C	C	C	C	C	C	C	C	C	C	C	C	C	C	C	C	C	C	C	C	C	C	C	C	C	C	C	C	C	C
2	1260718	AK34_RS05385	NA	IMP dehydrogenase	WP_035973926.1	CDS	2	2	0	T	T	T	T	T	T	T	T	T	T	T	T	T	T	T	T	T	T	T	T	T	T	T	T	T	T	T	T	T	T	T	T	T	T	T	T	T	T	T	T
2	1266293	AK34_RS05405-AK34_RS05410	NA-BDAG_03114	hypothetical protein---hypothetical protein	WP_081293660.1-WP_035973924.1	INT	1	NaN	NaN	A	A	A	A	A	A	A	A	A	A	A	A	A	A	A	A	A	A	A	A	A	A	A	A	A	A	A	A	A	A	A	A	A	A	A	A	A	A	A	A
2	1271234	AK34_RS05425	BDAG_03112	poly-beta-1,6-N-acetyl-D-glucosamineN-deacetylase PgaB	WP_035973920.1	CDS	1	1	0	C	C	C	C	C	C	C	C	C	C	C	C	C	C	C	C	C	C	C	C	C	C	C	C	C	C	C	C	C	C	C	C	C	C	C	C	C	C	C	C
2	1277548	AK34_RS05445-AK34_RS05455	BDAG_03110-BDAG_03109	hypothetical protein---IS256 family transposase	WP_045552307.1-WP_081293702.1	INT	3	NaN	NaN	T	T	T	T	T	T	T	T	T	T	T	T	T	T	T	T	T	T	T	T	T	T	T	T	T	T	T	T	T	T	T	T	T	T	T	T	T	T	T	T
2	1277584	AK34_RS05445-AK34_RS05455	BDAG_03110-BDAG_03109	hypothetical protein---IS256 family transposase	WP_045552307.1-WP_081293702.1	INT	3	NaN	NaN	G	G	G	G	G	G	G	G	G	G	G	G	G	G	G	G	G	G	G	G	G	G	G	G	G	G	G	G	G	G	G	G	G	G	G	G	G	G	G	G
2	1277737	AK34_RS05445-AK34_RS05455	BDAG_03110-BDAG_03109	hypothetical protein---IS256 family transposase	WP_045552307.1-WP_081293702.1	INT	3	NaN	NaN	G	G	G	G	G	G	G	G	G	G	G	G	G	G	G	G	G	G	G	G	G	G	G	G	G	G	G	G	G	G	G	G	G	G	G	G	G	G	G	G
2	1283598	AK34_RS05475	NA	enoyl-CoA hydratase/isomerase family protein	WP_035973915.1	CDS	1	0	1	G	G	G	G	G	G	G	G	G	G	G	G	G	G	G	G	G	G	G	G	G	G	G	G	G	G	G	G	G	G	G	G	G	G	G	G	G	G	G	G
2	1284152	AK34_RS29200	NA	NA	NA	CDS	1	1	0	T	T	T	T	T	T	T	T	T	T	T	T	T	T	T	T	T	T	T	T	T	T	T	T	T	T	T	T	T	T	T	T	T	T	T	T	T	T	T	T
2	1291079	AK34_RS29205	NA	DUF4276 domain-containing protein	WP_081293658.1	CDS	1	0	1	A	A	A	A	A	A	A	A	A	A	A	A	A	A	A	A	A	A	A	A	A	A	A	A	A	A	A	A	A	A	A	A	A	A	A	A	A	A	A	A
2	1300508	AK34_RS05550-AK34_RS05555	BDAG_03095-BDAG_03094	glutamine ABC transporter substrate-binding protein GlnH ---membrane protein	WP_035973901.1-WP_035973899.1	INT	2	NaN	NaN	A	A	A	A	A	A	A	A	A	A	A	A	A	A	A	A	A	A	A	A	A	A	A	A	A	A	A	A	A	A	A	A	A	A	A	A	A	A	A	A
2	1300509	AK34_RS05550-AK34_RS05555	BDAG_03095-BDAG_03094	glutamine ABC transporter substrate-binding protein GlnH ---membrane protein	WP_035973901.1-WP_035973899.1	INT	2	NaN	NaN	T	T	T	T	T	T	T	T	T	T	T	T	T	T	T	T	T	T	T	T	T	T	T	T	T	T	T	T	T	T	T	T	T	T	T	T	T	T	T	T
2	1317443	AK34_RS05625	BDAG_03081	DUF979 domain-containing protein	WP_035973885.1	CDS	1	1	0	C	C	C	C	C	C	C	C	C	C	C	C	C	C	C	C	C	C	C	C	C	C	C	C	C	C	C	C	C	C	C	C	C	C	C	C	C	C	C	C
2	1332231	AK34_RS05695	BDAG_03068	nitrate ABC transporter substrate-bindingprotein	WP_035973869.1	CDS	1	1	0	A	G	A	A	A	A	A	A	A	A	A	A	A	A	A	A	A	A	A	A	A	A	A	A	G	A	A	A	A	A	A	A	G	A	A	A	G	A	G	A
2	1338539	AK34_RS05730	NA	NA	NA	CDS	1	0	1	G	G	G	G	G	G	G	G	G	G	G	G	G	G	G	G	G	G	G	G	G	G	G	G	G	G	G	G	G	G	G	G	G	G	G	G	G	G	G	G
2	1339572	AK34_RS05735-AK34_RS05740	BDAG_03061-BDAG_03060	dehydrogenase---LysR family transcriptional regulator	WP_006765674.1-WP_035973866.1	INT	1	NaN	NaN	G	G	G	G	G	G	G	G	G	G	G	G	G	G	G	G	G	G	G	G	G	G	G	G	G	G	G	G	G	G	G	G	G	G	G	G	G	G	G	G
2	1355983	AK34_RS28745	BDAG_03050	Large exoprotein involved in heme utilization oradhesion	WP_006765663.1	CDS	1	1	0	G	G	G	G	G	G	G	G	G	G	G	G	G	G	G	G	G	G	G	G	G	G	G	G	G	G	G	G	G	G	G	G	G	G	G	G	G	G	G	G
2	1367915	AK34_RS05835	BDAG_03043	NAD(P)-dependent oxidoreductase	WP_081293655.1	CDS	1	1	0	A	A	A	A	A	A	A	A	A	A	A	A	A	A	A	A	A	A	A	A	A	A	A	A	A	A	A	A	A	A	A	A	A	A	A	A	A	A	A	A
2	1383370	AK34_RS05905	BDAG_03034	hypothetical protein	WP_081293652.1	CDS	1	1	0	G	G	G	G	G	G	G	G	G	G	G	G	G	G	G	G	G	G	G	G	G	G	G	G	G	G	G	G	G	G	G	G	G	G	G	G	G	G	G	G
2	1387050	AK34_RS05925-AK34_RS05930	NA-BDAG_03031	hypothetical protein---DNA-binding response regulator	WP_045552261.1-WP_006765644.1	INT	1	NaN	NaN	G	G	G	G	G	G	G	G	G	G	G	G	G	G	G	G	G	G	G	G	G	G	G	G	G	G	G	G	G	G	G	G	G	G	G	G	G	G	G	G
2	1387981	AK34_RS05935	NA	LuxR family transcriptional regulator	WP_081293651.1	CDS	2	2	0	T	T	T	T	T	T	T	T	T	T	T	T	T	T	T	T	T	T	T	T	T	T	T	T	T	T	T	T	T	T	T	T	T	T	T	T	T	T	T	T
2	1388316	AK34_RS05935	NA	LuxR family transcriptional regulator	WP_081293651.1	CDS	2	2	0	C	C	C	C	C	C	C	C	C	C	C	C	C	C	C	C	C	C	C	C	C	C	C	C	C	C	C	C	C	C	C	C	C	C	C	C	C	C	C	C
2	1391010	AK34_RS05945	NA	DNA-binding response regulator	WP_065228304.1	CDS	1	0	1	G	G	G	G	G	G	G	G	G	G	G	G	G	G	G	G	G	G	G	G	G	G	G	G	G	G	G	G	G	G	G	G	G	G	G	G	G	G	G	G
2	1393280	AK34_RS28760	BDAG_03027	TetR/AcrR family transcriptional regulator	WP_006765640.1	CDS	1	1	0	G	G	G	G	G	G	G	G	G	G	G	G	G	G	G	G	G	G	G	G	G	G	G	G	G	G	G	G	G	G	G	G	G	G	G	G	G	G	G	G
2	1394741	AK34_RS05960	BDAG_03026	isopenicillin N synthase family oxygenase	WP_006765639.1	CDS	1	1	0	A	A	A	A	A	A	A	A	A	A	A	A	A	A	A	A	A	A	A	A	A	A	A	A	A	A	A	A	A	A	A	A	A	A	A	A	A	A	A	A
2	1397413	AK34_RS05970	BDAG_03024	MFS transporter	WP_006765637.1	CDS	1	1	0	C	C	C	C	C	C	C	C	C	C	C	C	C	C	C	C	C	C	C	C	C	C	C	C	C	C	C	C	C	C	C	C	C	C	C	C	C	C	C	C
2	1400483	AK34_RS05975-AK34_RS05980	BDAG_03023-BDAG_03022	cytochrome P450---IclR family transcriptional regulator	WP_035973812.1-WP_006765635.1	INT	2	NaN	NaN	A	A	A	A	A	A	A	A	A	A	A	A	A	A	A	A	A	A	A	A	A	A	A	A	A	A	A	A	A	A	A	A	A	A	A	A	A	A	A	A
2	1400523	AK34_RS05975-AK34_RS05980	BDAG_03023-BDAG_03022	cytochrome P450---IclR family transcriptional regulator	WP_035973812.1-WP_006765635.1	INT	2	NaN	NaN	T	T	T	T	T	T	T	T	T	T	T	T	T	T	T	T	T	T	T	T	T	T	T	T	T	T	T	T	T	T	T	T	T	T	T	T	T	T	T	T
2	1413290	AK34_RS06040	BDAG_03012	ATP-dependent DNA helicase RecQ	WP_065228303.1	CDS	2	2	0	A	A	A	A	A	A	A	A	A	A	A	A	A	A	A	A	A	A	A	A	A	A	A	A	A	A	A	A	A	A	A	A	A	A	A	A	A	A	A	A
2	1414182	AK34_RS06040	BDAG_03012	ATP-dependent DNA helicase RecQ	WP_065228303.1	CDS	2	2	0	T	T	T	T	T	T	T	T	T	T	T	T	T	T	T	T	T	T	T	T	T	T	T	T	T	T	T	T	T	T	T	T	T	T	T	T	G	T	T	T
2	1419444	AK34_RS06060	NA	tartrate dehydrogenase	WP_035975151.1	CDS	1	0	1	A	A	A	A	A	A	A	A	A	A	A	A	A	A	A	A	A	A	A	A	A	A	A	A	A	A	A	A	A	A	A	A	A	A	A	A	A	A	A	A
2	1434615	AK34_RS06120	BDAG_03003	filamentous hemagglutinin	WP_045552264.1	CDS	2	2	0	T	T	T	T	T	T	T	T	T	T	T	T	T	T	T	T	T	T	T	T	T	T	T	T	G	T	T	T	T	T	T	T	T	T	T	T	T	T	T	T
2	1436609	AK34_RS06120	BDAG_03003	filamentous hemagglutinin	WP_045552264.1	CDS	2	2	0	T	T	T	T	T	T	T	T	T	T	T	T	T	T	T	T	T	T	T	T	T	T	T	T	T	T	T	T	T	T	T	T	T	T	T	T	T	T	T	T
2	1450799	AK34_RS06180	BDAG_02992	type III secretion system protein	WP_035973772.1	CDS	1	1	0	C	C	C	C	C	C	C	C	C	C	C	C	C	C	C	C	C	C	C	C	C	C	C	C	C	C	C	C	C	C	C	C	C	C	C	C	C	C	C	C
2	1499528	AK34_RS06395	BDAG_02954	formate dehydrogenase-N subunit alpha	WP_082088272.1	CDS	1	1	0	C	C	C	C	C	C	C	C	C	C	C	C	C	C	C	C	C	C	C	C	C	T	C	C	C	C	C	C	C	C	C	C	C	C	C	C	C	C	C	C
2	1503503	AK34_RS06410	BDAG_02951	porin	WP_006765565.1	CDS	1	1	0	C	C	C	C	C	C	C	C	C	C	C	C	C	C	C	C	C	C	C	C	C	C	C	C	C	C	C	C	C	C	C	C	C	C	C	C	C	C	C	C
2	1507312	AK34_RS29255-AK34_RS06430	NA-BDAG_02948	hypothetical protein---acyltransferase	WP_081293647.1-WP_006765562.1	INT	1	NaN	NaN	G	G	G	G	G	G	G	G	G	G	G	G	G	G	G	G	G	G	G	G	G	G	G	G	G	G	G	G	G	G	G	G	G	G	G	G	G	G	G	G
2	1507908	AK34_RS06430	BDAG_02948	acyltransferase	WP_006765562.1	CDS	1	1	0	A	A	A	A	A	A	A	A	A	A	A	A	A	A	A	A	A	A	A	A	A	A	A	A	A	A	A	A	A	A	A	A	A	A	A	A	A	A	A	A
2	1514348	AK34_RS06450	NA	flippase	WP_035973731.1	CDS	1	0	1	G	G	G	G	G	G	G	G	G	G	G	G	G	G	G	G	G	G	G	G	G	G	G	G	G	G	G	G	G	G	G	G	G	G	G	G	G	G	G	G
2	1535391	AK34_RS06530-AK34_RS06535	NA-BDAG_02927	pilus assembly protein FimV---aspartate-semialdehyde dehydrogenase	WP_035973716.1-WP_035973714.1	INT	1	NaN	NaN	C	C	C	C	C	C	C	C	C	C	C	C	C	C	C	C	C	C	C	C	C	C	C	C	C	C	C	C	C	C	C	C	C	C	C	C	C	C	C	C
2	1556842	AK34_RS06650	BDAG_02907	aconitate hydratase AcnA	WP_006765528.1	CDS	1	0	1	G	G	G	G	G	G	G	G	G	G	G	G	G	G	G	G	G	G	G	G	G	G	G	G	G	G	G	G	G	G	G	G	G	G	G	G	G	G	G	G
2	1581322	AK34_RS06760-AK34_RS06765	NA-BDAG_02886	NAD-dependent protein deacetylase---LLM class flavin-dependent oxidoreductase	WP_035973669.1-WP_035973665.1	INT	1	NaN	NaN	T	T	T	T	T	T	T	T	T	T	T	T	T	T	T	T	T	T	T	T	T	T	T	T	T	T	T	T	T	T	T	T	T	T	T	T	T	T	T	T
2	1606639	AK34_RS06850	BDAG_02877	RNA polymerase sigma factor RpoD	WP_081293642.1	CDS	1	1	0	C	C	C	C	C	C	C	C	C	C	C	C	C	C	C	C	C	C	C	C	C	C	C	C	C	C	C	C	C	C	C	C	C	C	C	C	C	C	C	C
2	1616243	AK34_RS06885	BDAG_02870	1-deoxy-D-xylulose-5-phosphate synthase	WP_035973646.1	CDS	1	1	0	G	G	G	G	G	A	G	G	A	G	A	A	G	G	G	G	G	G	G	G	G	G	G	G	G	G	G	G	G	G	G	G	G	G	A	G	G	G	G	G
2	1618595	AK34_RS06895-AK34_RS06900	BDAG_02868-BDAG_02867	exodeoxyribonuclease VII small subunit---aromatic ring-hydroxylating dioxygenase subunit alpha	WP_006765495.1-WP_035973644.1	INT	1	NaN	NaN	G	A	G	G	G	G	G	G	G	G	G	G	G	G	G	G	G	G	G	G	G	G	G	G	G	G	G	G	G	G	G	G	A	G	G	G	A	G	A	G
2	1622664	AK34_RS06915	BDAG_02864	NAD(P)/FAD-dependent oxidoreductase	WP_006765491.1	CDS	1	1	0	G	G	G	G	G	G	G	A	G	G	G	G	G	G	G	G	G	G	G	G	G	G	G	G	G	G	G	G	G	G	G	G	G	G	G	G	G	G	G	G
2	1628450	AK34_RS06935	BDAG_02859	AMP nucleosidase	WP_035975113.1	CDS	1	0	1	C	C	C	C	C	C	C	C	C	C	C	C	C	C	C	C	C	C	C	C	C	C	C	C	C	C	C	C	C	C	C	C	C	C	C	C	C	C	C	C
2	1647922	AK34_RS07030-AK34_RS07035	BDAG_02840-BDAG_02839	alpha-amylase---class I SAM-dependent methyltransferase	WP_006765468.1-WP_035973630.1	INT	1	NaN	NaN	C	C	C	C	C	C	C	C	C	C	C	C	C	C	C	C	C	C	C	C	C	C	C	C	C	C	C	C	C	C	C	C	C	C	C	C	C	C	C	C
2	1655776	AK34_RS29295	NA	hypothetical protein	WP_081293723.1	CDS	1	1	0	G	G	G	G	G	G	G	G	G	G	G	G	G	G	G	G	G	G	G	G	G	G	G	G	G	G	G	G	G	G	G	G	G	G	G	G	G	G	G	G
2	1665653	AK34_RS07125	BDAG_02825	exopolysaccharide biosynthesis protein	WP_006765453.1	CDS	1	1	0	G	G	G	G	G	G	G	G	G	G	G	G	G	G	G	G	G	G	G	G	G	G	G	G	G	G	G	G	G	G	G	G	G	G	G	G	G	G	G	G
2	1684537	AK34_RS07215	BDAG_02808	NADP-dependent oxidoreductase	WP_006765436.1	CDS	1	1	0	G	G	G	G	G	G	G	G	G	G	G	G	G	G	G	G	G	G	G	G	G	G	G	G	G	G	G	G	G	G	G	G	G	G	G	G	G	G	G	G
2	1694794	AK34_RS07260-AK34_RS07265	BDAG_02800-NA	ABC transporter ATP-binding protein---MFS transporter	WP_035973586.1-WP_035973583.1	INT	1	NaN	NaN	T	T	T	T	T	T	T	T	T	T	T	T	T	T	T	T	T	T	T	T	T	T	T	T	T	T	T	T	T	T	T	T	T	T	T	T	T	T	T	T
2	1720085	AK34_RS07375	BDAG_04443	(2Fe-2S)-binding protein	WP_035973562.1	CDS	1	1	0	G	G	G	G	G	G	G	G	G	G	G	G	G	G	G	G	G	G	G	G	G	G	G	G	G	G	G	G	G	G	G	G	G	G	G	G	G	G	G	G
2	1723068	AK34_RS07385	BDAG_04441	LysR family transcriptional regulator	WP_006766998.1	CDS	1	0	1	G	T	G	G	G	G	G	G	G	G	G	G	G	G	G	G	G	G	G	G	G	G	G	G	T	G	G	G	G	G	G	G	T	G	G	G	T	G	T	G
2	1740444	AK34_RS07470	BDAG_04424	lysine transporter LysE	WP_035973551.1	CDS	1	1	0	T	T	T	T	T	T	T	T	T	T	T	T	T	T	T	T	T	T	T	T	T	T	T	T	T	T	T	T	T	T	T	T	T	T	T	T	T	T	T	T
2	1742591	AK34_RS07490	NA	hypothetical protein	WP_045552271.1	CDS	1	0	1	G	G	G	G	G	G	G	G	G	G	G	G	G	G	G	G	G	G	G	G	G	G	G	G	G	G	G	G	G	G	G	G	G	G	G	G	G	G	G	G
2	1760751	AK34_RS07590	BDAG_04407	hypothetical protein	WP_052688598.1	CDS	1	1	0	A	A	A	A	A	A	A	A	A	A	A	A	A	A	A	A	A	A	A	A	A	A	A	A	A	A	A	A	A	A	A	A	A	A	A	A	A	A	A	A
2	1790608	AK34_RS07730	BDAG_04389	hypothetical protein	WP_035975046.1	CDS	1	1	0	C	C	C	C	C	C	C	C	C	C	C	C	C	C	C	C	C	C	C	C	C	C	C	C	C	C	C	C	C	C	C	C	C	C	C	C	C	C	C	C
2	1796126	AK34_RS07760	BDAG_04383	EscR/YscR/HrcR family type III secretion systemexport apparatus protein	WP_035975042.1	CDS	1	0	1	C	C	C	C	C	C	C	C	C	C	C	C	C	C	C	C	C	C	C	C	C	C	C	C	C	C	C	C	C	C	C	C	C	C	C	C	C	C	C	C
2	1796805	AK34_RS07765	BDAG_04382	Flagellar motor switch/type III secretorypathway protein	WP_006766941.1	CDS	1	0	1	C	C	C	C	C	C	C	C	C	C	C	C	C	C	C	C	C	C	C	C	C	C	C	C	C	C	C	C	C	C	C	C	C	C	C	C	C	C	C	C
2	1797801	AK34_RS07770	BDAG_04381	hypothetical protein	WP_035975037.1	CDS	1	1	0	G	G	G	G	G	G	G	G	G	G	G	G	G	G	G	G	G	G	G	G	G	G	G	G	T	G	G	G	G	G	G	G	G	G	G	G	G	G	G	G
2	1798770	AK34_RS07780	BDAG_04379	FliI/YscN family ATPase	WP_035975032.1	CDS	1	1	0	T	T	T	T	T	T	T	T	T	T	T	T	T	T	T	T	T	T	T	T	T	T	T	T	T	T	T	T	T	T	T	T	T	T	T	T	T	T	T	T
2	1826099	AK34_RS07920	NA	amino acid transporter	WP_035975003.1	CDS	1	0	1	G	G	G	G	G	G	G	G	G	G	G	G	G	G	G	G	G	G	G	G	G	G	G	G	G	G	G	G	G	G	G	G	G	G	G	G	G	G	G	G
2	1828242	AK34_RS07930-AK34_RS07935	BDAG_04361-BDAG_04360	histidine ABC transporter permease HisQ---histidine utilization repressor	WP_035975001.1-WP_035975424.1	INT	1	NaN	NaN	A	A	A	A	A	A	A	A	A	A	A	A	A	A	A	A	A	A	A	A	A	A	A	A	A	A	A	A	A	A	A	A	A	A	A	A	A	A	A	A
2	1845795	AK34_RS08005	NA	NA	NA	CDS	1	1	0	G	G	G	G	G	G	G	G	G	G	G	G	G	G	G	G	G	G	G	G	G	G	G	G	G	G	G	G	G	G	G	G	G	G	G	G	G	G	G	G
2	1899504	AK34_RS08265-AK34_RS08270	NA-BDAG_04297	NA---MFS transporter	NA-WP_006766859.1	INT	1	NaN	NaN	A	A	A	A	A	A	A	A	A	A	A	A	A	A	A	A	A	A	A	A	A	A	A	A	A	A	A	A	A	A	A	A	A	A	A	A	A	A	A	A
2	1924008	AK34_RS08380	BDAG_04275	cyclic di-GMP phosphodiesterase	WP_035974932.1	CDS	1	1	0	C	C	C	T	C	T	C	C	T	C	T	T	C	C	C	C	C	C	C	C	C	C	C	C	C	C	C	C	T	C	C	C	C	C	T	C	C	C	C	C
2	1936819	AK34_RS08420	BDAG_04267	arylsulfatase	WP_006766830.1	CDS	1	1	0	A	A	A	A	A	A	A	A	A	A	A	A	A	A	A	A	A	A	A	A	A	A	A	A	A	A	A	A	A	A	A	A	A	A	A	A	A	A	A	A
2	1968767	AK34_RS08560	BDAG_04242	hypothetical protein	WP_035974909.1	CDS	1	1	0	C	C	C	C	C	C	C	C	C	C	C	C	C	C	C	C	C	C	C	C	C	C	C	C	C	C	C	C	C	C	C	C	C	C	C	C	C	C	C	C
2	1975937	AK34_RS08585	BDAG_04238	branched-chain amino acid ABC transportersubstrate-binding protein	WP_006766801.1	CDS	1	1	0	C	C	C	C	C	C	C	C	C	C	C	C	C	C	C	C	C	C	C	C	C	C	C	C	C	C	C	C	C	C	C	C	C	C	C	C	C	C	C	C
2	1987171	AK34_RS08645-AK34_RS08650	BDAG_04227-BDAG_04226	NAD(P)-dependent oxidoreductase---LacI family transcriptional regulator	WP_006766791.1-WP_006766790.1	INT	1	NaN	NaN	A	A	A	A	A	A	A	A	A	A	A	A	A	A	A	A	A	A	A	A	A	A	A	A	A	A	A	A	A	A	A	A	A	A	A	A	A	A	A	A
2	1996561	AK34_RS08680-AK34_RS08685	NA-BDAG_04220	hypothetical protein---ABC transporter substrate-binding protein	WP_081293631.1-WP_035975408.1	INT	1	NaN	NaN	T	T	T	T	T	T	T	T	T	T	T	T	T	T	T	T	T	T	T	T	T	T	T	T	T	T	T	T	T	T	T	T	T	T	T	T	T	T	T	T
2	2000788	AK34_RS08700	BDAG_04217	peptidase S10	WP_006766781.1	CDS	1	0	1	C	C	C	C	C	C	C	C	C	C	C	C	C	C	C	C	C	C	C	C	C	C	C	C	C	C	C	C	C	C	C	C	C	C	C	C	C	C	C	C
2	2029593	AK34_RS08830-AK34_RS08835	BDAG_04194-BDAG_04193	MFS transporter---4-carboxymuconolactone decarboxylase	WP_035974863.1-WP_006766757.1	INT	1	NaN	NaN	A	A	A	A	A	A	A	A	A	A	A	A	A	A	A	A	A	A	A	A	A	A	A	A	A	A	A	A	A	A	A	A	A	A	A	A	A	A	A	A
2	2034621	AK34_RS08860	BDAG_04188	4-hydroxybenzoate 3-monooxygenase	WP_006766752.1	CDS	1	1	0	T	T	T	T	T	T	T	T	T	T	T	T	T	T	T	T	T	T	T	T	T	T	T	T	T	T	T	T	T	T	T	T	T	T	T	T	T	T	T	T
2	2049195	AK34_RS08945	BDAG_04171	3-hydroxybutyrate dehydrogenase	WP_006766735.1	CDS	1	1	0	G	G	G	G	G	G	G	G	G	G	G	G	G	G	G	G	G	G	G	G	G	G	G	G	G	G	G	G	G	G	G	G	G	G	G	G	G	G	G	G
2	2053455	AK34_RS08965	BDAG_04168	tartrate dehydrogenase	WP_035974841.1	CDS	1	0	1	G	G	G	G	G	G	G	G	G	G	G	G	G	G	G	G	G	G	G	G	G	G	G	G	G	G	G	G	G	G	G	G	G	G	G	G	G	G	G	G
2	2059094	AK34_RS08990	BDAG_04163	XRE family transcriptional regulator	WP_006766727.1	CDS	2	1	1	C	C	C	C	C	C	C	C	C	C	C	C	C	C	C	C	C	C	C	C	C	C	C	C	C	C	C	C	C	C	C	C	C	C	C	C	C	C	C	C
2	2059109	AK34_RS08990	BDAG_04163	XRE family transcriptional regulator	WP_006766727.1	CDS	2	1	1	C	C	C	C	C	C	C	C	C	C	C	C	C	C	C	C	C	C	C	C	C	C	C	C	C	C	C	C	C	C	C	C	C	C	C	C	C	C	C	C
2	2060088	AK34_RS09000	BDAG_04161	integrase	WP_006766725.1	CDS	1	1	0	C	C	C	C	C	C	C	C	C	C	C	C	C	C	C	C	C	C	C	C	C	C	C	C	C	C	C	C	C	C	C	C	C	C	C	C	C	C	C	C
2	2089905	AK34_RS09120	BDAG_04136	sensor histidine kinase	WP_006766700.1	CDS	1	1	0	A	A	A	A	A	A	A	A	A	A	A	A	A	A	A	A	A	A	A	A	A	A	A	A	A	A	A	A	A	A	A	A	A	A	A	A	A	A	A	A
2	2096306	AK34_RS09140	BDAG_04132	nitronate monooxygenase	WP_045552284.1	CDS	1	1	0	T	T	T	T	T	T	T	T	T	T	T	T	T	T	T	T	T	T	T	T	T	T	T	T	T	T	T	T	T	T	T	T	T	T	T	T	T	T	T	T
2	2141358	AK34_RS09330-AK34_RS09335	BDAG_04098-BDAG_04097	aspartate aminotransferase family protein---endopolygalacturonase	WP_035974772.1-WP_035974770.1	INT	1	NaN	NaN	T	T	T	T	T	T	T	T	T	T	T	T	T	T	T	T	T	T	T	T	T	T	T	T	T	T	T	T	T	T	T	T	T	T	T	T	T	T	T	T
2	2166591	AK34_RS09460	BDAG_04074	4-hydroxy-3-methylbut-2-enyl diphosphatereductase	WP_035974740.1	CDS	1	1	0	G	G	A	G	G	G	A	A	G	G	G	G	G	G	G	G	G	G	G	G	G	G	G	G	G	G	G	G	G	G	G	A	G	A	G	A	G	A	G	G
3	14045	AK34_RS09515-AK34_RS09520	BDAG_04801-BDAG_04802	sugar ABC transporter ATP-binding protein---FadR family transcriptional regulator	WP_006767336.1-WP_035975785.1	INT	1	NaN	NaN	A	A	A	A	A	A	A	A	A	A	A	A	A	A	A	A	A	A	A	A	A	A	A	A	A	A	A	A	A	A	A	A	A	A	A	A	A	A	A	A
3	16574	AK34_RS09525	BDAG_04803	TonB-dependent siderophore receptor	WP_035975787.1	CDS	1	1	0	C	C	C	C	C	C	C	C	C	C	C	C	C	C	C	C	C	C	C	C	C	C	C	C	C	C	C	C	C	C	C	C	C	C	C	C	C	C	C	C
3	27309	AK34_RS09565	NA	xylulokinase	WP_035975795.1	CDS	1	1	0	T	T	T	T	T	T	T	T	T	T	T	T	T	T	T	T	T	T	T	T	T	T	T	T	T	T	T	T	T	T	T	T	T	T	T	T	T	T	T	T
3	29882	AK34_RS29360	NA	NA	NA	CDS	1	1	0	C	C	C	C	C	C	C	C	C	C	C	C	C	C	C	C	C	C	C	C	C	C	C	C	C	C	C	C	C	C	C	C	C	C	C	C	C	C	C	C
3	46607	AK34_RS09630	NA	1,4-alpha-glucan branching protein GlgB	WP_035975815.1	CDS	1	1	0	T	T	T	T	T	T	T	T	T	T	T	T	T	T	T	T	T	T	T	T	T	T	T	T	T	T	T	T	T	T	T	T	T	T	T	T	T	T	T	T
3	51157	AK34_RS09640	BDAG_04819	malto-oligosyltrehalose trehalohydrolase	WP_006767354.1	CDS	1	1	0	G	G	G	G	G	G	G	G	G	G	G	G	G	G	G	G	G	G	G	G	G	G	G	G	G	G	G	G	G	G	G	G	G	G	G	G	G	G	G	G
3	65434	AK34_RS09695	BDAG_04824	aminotransferase class V-fold PLP-dependentenzyme	WP_081293535.1	CDS	1	0	1	G	G	G	G	G	G	G	G	G	G	G	G	G	G	G	G	G	G	G	G	G	G	G	G	G	G	G	G	G	G	G	G	G	G	G	G	G	G	G	G
3	68125	AK34_RS09705	BDAG_04826	DUF1275 domain-containing protein	WP_035975829.1	CDS	1	1	0	T	T	T	T	T	T	T	T	T	T	T	T	T	T	T	T	T	T	T	T	T	T	T	T	T	T	T	T	T	T	T	T	T	T	T	T	T	T	T	T
3	124371	AK34_RS09965	BDAG_04869	trimethylamine-N-oxide reductase TorA	WP_006767401.1	CDS	1	1	0	T	T	T	T	T	T	T	T	T	T	T	T	T	T	T	T	T	T	T	T	T	T	T	T	T	T	T	T	T	T	T	T	T	T	T	T	T	T	T	T
3	162405	AK34_RS29385	NA	hypothetical protein	WP_081293541.1	CDS	1	1	0	A	A	A	A	A	A	A	A	A	A	A	A	A	A	A	A	A	A	A	A	A	A	A	A	A	A	A	A	A	A	A	A	A	A	A	A	A	A	A	A
3	168417	AK34_RS10180	BDAG_04900	MFS transporter	WP_006767432.1	CDS	2	2	0	G	C	G	G	G	G	G	G	G	G	G	G	G	G	G	G	G	G	G	G	G	G	G	G	G	G	G	G	G	G	G	G	C	G	G	G	C	G	C	G
3	168618	AK34_RS10180	BDAG_04900	MFS transporter	WP_006767432.1	CDS	2	2	0	G	G	G	G	G	G	G	G	G	G	G	G	G	G	G	G	G	G	G	G	G	G	G	G	G	G	G	G	G	G	G	G	G	G	G	G	G	G	G	G
3	182110	AK34_RS10260	BDAG_04914	glutathione-dependent formaldehydedehydrogenase	WP_035975941.1	CDS	1	0	1	A	A	A	A	A	A	A	A	A	A	A	A	A	A	A	A	A	A	A	A	A	A	A	A	A	A	A	A	A	A	A	A	A	A	A	A	A	A	A	A
3	204655	AK34_RS10375	BDAG_04939	ABC transporter ATP-binding protein	WP_035976249.1	CDS	1	1	0	T	T	T	T	T	T	T	T	T	T	T	T	T	T	T	T	T	T	T	T	T	T	T	T	T	T	T	T	T	T	T	T	T	T	T	T	T	T	T	T
3	231690	AK34_RS10495	BDAG_04959	bifunctional aconitate hydratase2/2-methylisocitrate dehydratase	WP_006767490.1	CDS	1	0	1	G	G	G	G	G	G	G	G	G	G	G	G	G	G	G	G	G	G	G	G	A	G	G	G	G	G	G	G	G	G	G	G	G	G	G	G	G	G	G	G
3	240870	AK34_RS10540	BDAG_04965	carboxymuconolactone decarboxylase familyprotein	WP_006767496.1	CDS	1	1	0	C	C	C	C	C	C	C	C	C	C	C	C	C	C	C	C	C	C	C	C	C	C	C	C	C	C	C	C	C	C	C	C	C	C	C	C	C	C	C	C
3	248548	AK34_RS10570	BDAG_04970	NarK/NasA family nitrate transporter	WP_006767501.1	CDS	1	0	1	C	C	C	C	C	C	C	C	C	C	C	C	C	C	C	C	C	C	C	C	C	C	C	C	C	C	C	C	C	C	C	C	C	C	C	C	C	C	C	C
3	248918	AK34_RS10575	NA	peptidylprolyl isomerase	WP_035976001.1	CDS	1	1	0	T	T	T	T	T	T	T	T	T	T	T	T	T	T	T	T	T	T	T	T	T	T	T	T	T	T	T	T	T	T	T	T	T	T	T	T	T	T	T	T
3	251890	AK34_RS10590	BDAG_04973	nitrate reductase subunit beta	WP_035976003.1	CDS	2	2	0	G	G	G	G	G	G	G	G	G	G	G	G	G	G	G	G	G	G	G	G	G	G	G	G	G	G	G	G	G	G	G	G	G	G	G	G	G	G	G	G
3	252352	AK34_RS10590	BDAG_04973	nitrate reductase subunit beta	WP_035976003.1	CDS	2	2	0	G	G	G	G	G	G	G	G	G	G	G	G	G	G	G	G	G	G	G	G	G	G	G	G	G	G	G	G	G	G	G	G	G	G	G	G	G	G	G	G
3	265561	AK34_RS10640-AK34_RS10645	NA-BDAG_04983	hypothetical protein---ribokinase	WP_035976012.1-WP_006767512.1	INT	2	NaN	NaN	T	T	T	T	T	T	T	T	T	T	T	T	T	T	T	T	T	T	T	T	T	T	T	T	T	T	T	T	T	T	T	T	T	T	T	T	T	T	T	T
3	265565	AK34_RS10640-AK34_RS10645	NA-BDAG_04983	hypothetical protein---ribokinase	WP_035976012.1-WP_006767512.1	INT	2	NaN	NaN	G	G	G	G	G	G	G	G	G	G	G	G	G	G	G	G	G	G	G	G	G	G	G	G	G	G	G	G	G	G	G	G	G	G	G	G	G	G	G	G
3	283669	AK34_RS10710	BDAG_04995	sensor histidine kinase	WP_035976019.1	CDS	1	1	0	A	A	A	A	A	A	A	A	A	A	A	A	A	A	A	A	A	A	A	A	A	A	A	A	A	A	A	A	A	A	A	A	A	A	A	A	A	A	A	A
3	311162	AK34_RS29420-AK34_RS10835	NA-BDAG_04456	NA---hypothetical protein	NA-WP_035975458.1	INT	1	NaN	NaN	C	C	C	C	C	C	C	C	C	C	C	C	C	C	C	C	C	C	C	C	A	C	C	C	C	C	C	C	C	C	C	C	C	C	C	C	C	C	C	C
3	323660	AK34_RS10880	BDAG_04465	HD domain-containing protein	WP_006767021.1	CDS	1	1	0	G	G	G	G	G	G	G	G	G	G	G	G	G	G	G	G	G	G	G	G	G	G	G	G	G	G	G	G	G	G	G	G	G	G	G	G	G	G	G	G
3	331403	AK34_RS10915-AK34_RS10920	BDAG_04472-BDAG_04473	hypothetical protein---replication initiation protein	WP_035975462.1-WP_006767029.1	INT	1	NaN	NaN	C	C	C	C	C	C	C	C	C	C	C	C	C	C	C	C	C	C	C	C	C	C	C	C	C	C	C	C	C	C	C	C	C	C	C	C	C	C	C	C
3	342008	AK34_RS10950-AK34_RS10955	BDAG_04479-BDAG_04480	ProQ activator of osmoprotectant transporter prop---transporter	WP_006767035.1-WP_035975464.1	INT	2	NaN	NaN	A	A	A	A	A	A	A	A	A	A	A	A	A	A	A	A	A	A	A	A	A	A	A	A	A	A	A	A	A	A	A	A	A	A	A	A	A	A	A	A
3	342010	AK34_RS10950-AK34_RS10955	BDAG_04479-BDAG_04480	ProQ activator of osmoprotectant transporter prop---transporter	WP_006767035.1-WP_035975464.1	INT	2	NaN	NaN	C	C	C	C	C	C	C	C	C	C	C	C	C	C	C	C	C	C	C	C	C	C	C	C	C	C	C	C	C	C	C	C	C	C	C	C	C	C	C	C
3	366077	AK34_RS11055	NA	hypothetical protein	WP_035975473.1	CDS	1	1	0	C	C	C	C	T	C	C	C	C	C	C	C	T	C	C	T	C	T	C	C	C	T	T	C	C	C	C	C	C	C	C	C	C	C	C	C	C	C	C	C
3	380246	AK34_RS11105	BDAG_04505	porin	WP_035975480.1	CDS	1	0	1	C	C	C	C	C	C	C	C	C	C	C	C	C	C	C	C	C	C	C	C	C	C	C	C	C	C	C	C	C	C	C	C	C	C	C	C	C	C	C	C
3	381719	AK34_RS11110	BDAG_04506	ABC transporter ATP-binding protein	WP_045552345.1	CDS	1	1	0	G	C	C	C	C	C	C	C	C	C	C	C	C	C	C	C	C	C	C	C	C	C	C	C	C	C	C	C	C	C	C	C	C	C	C	C	C	C	C	C
3	384436	AK34_RS11125	BDAG_04509	alpha/beta hydrolase	WP_006767065.1	CDS	1	0	1	G	G	G	G	G	G	G	G	G	G	G	G	G	G	G	G	G	G	G	G	G	G	G	G	G	G	G	G	G	G	G	G	G	G	G	G	G	G	G	G
3	402569	AK34_RS11225	BDAG_04525	lactonase	WP_035975487.1	CDS	1	1	0	G	G	G	G	G	G	G	G	G	G	G	G	G	G	G	G	G	G	G	G	G	G	G	G	G	G	G	G	G	G	G	G	G	G	G	G	G	G	G	G
3	412677	AK34_RS11290	BDAG_04535	carboxymuconolactone decarboxylase familyprotein	WP_035975494.1	CDS	1	1	0	A	A	A	A	A	A	A	A	A	A	A	A	A	A	A	A	A	A	A	A	A	A	A	A	A	A	A	A	A	A	A	A	A	A	A	A	A	A	A	A
3	425157	AK34_RS11340	BDAG_04542	C4-dicarboxylate ABC transporter	WP_035976070.1	CDS	1	0	1	C	C	C	C	C	C	C	C	C	C	C	C	C	C	C	C	C	C	C	C	C	C	C	C	C	C	C	C	C	C	C	C	C	C	C	C	C	C	C	C
3	433382	AK34_RS11370-AK34_RS11375	BDAG_04548-BDAG_04549	proline/glycine betaine transporter ProP---porin	WP_045552377.1-WP_035975503.1	INT	1	NaN	NaN	C	C	C	T	C	T	C	C	T	C	T	T	C	C	C	C	C	C	C	C	C	C	C	C	C	C	C	C	T	C	C	C	C	C	T	C	C	C	C	C
3	451516	AK34_RS11450	BDAG_04559	LacI family transcriptional regulator	WP_035975514.1	CDS	2	1	1	C	C	C	C	C	C	C	C	C	C	C	C	C	C	C	C	C	C	C	C	C	C	C	C	C	C	C	C	C	C	C	C	C	C	C	C	C	C	C	C
3	451653	AK34_RS11450	BDAG_04559	LacI family transcriptional regulator	WP_035975514.1	CDS	2	1	1	G	G	G	G	G	G	G	G	G	G	G	G	G	G	G	G	G	G	G	G	G	G	G	G	G	G	G	G	G	G	G	G	G	G	G	G	G	G	G	G
3	466775	AK34_RS11500	BDAG_04567	glutamine--fructose-6-phosphate transaminase(isomerizing)	WP_006767118.1	CDS	1	0	1	G	G	G	G	G	G	G	G	G	G	G	G	G	G	G	G	G	G	G	G	G	G	G	G	G	G	G	G	G	G	G	G	G	G	G	G	G	G	G	G
3	470130	AK34_RS11510	BDAG_04569	hypothetical protein	WP_006767120.1	CDS	1	1	0	C	C	C	C	C	C	C	C	C	C	C	C	C	C	C	C	C	C	C	C	C	C	C	C	C	C	C	C	C	C	C	C	C	C	C	C	C	C	C	C
3	489902	AK34_RS11570	BDAG_04579	esterase	WP_035976102.1	CDS	1	1	0	T	T	G	T	T	T	T	T	T	T	T	T	T	T	T	T	T	T	T	T	T	T	T	T	T	T	T	T	T	T	T	T	T	T	T	T	T	T	T	T
3	493312	AK34_RS11585	NA	DUF2029 domain-containing protein	WP_035975539.1	CDS	1	1	0	G	G	G	G	G	G	G	G	G	G	G	G	G	G	G	G	G	G	G	G	G	G	G	G	G	G	G	G	G	G	G	G	G	G	G	G	G	G	G	G
3	503683	AK34_RS11645	BDAG_04590	pilus assembly protein	WP_006767140.1	CDS	1	0	1	C	C	C	C	C	C	C	C	C	C	C	C	C	C	C	C	C	C	C	C	C	C	C	C	C	C	C	C	C	C	C	C	C	C	C	C	C	C	C	C
3	528214	AK34_RS11730	NA	urea carboxylase	WP_035975565.1	CDS	1	0	1	T	T	T	T	T	T	T	T	T	T	T	T	T	T	T	T	T	T	T	T	T	T	T	T	T	T	T	T	T	T	T	T	T	T	T	T	T	T	T	T
3	533448	AK34_RS11740	BDAG_04605	ABC transporter permease	WP_006767153.1	CDS	1	1	0	A	A	A	A	A	A	A	A	A	A	A	A	A	A	A	A	A	A	A	A	A	A	A	A	A	A	A	A	A	A	A	A	A	A	A	A	A	A	A	A
3	539318	AK34_RS11770	BDAG_04610	LysR family transcriptional regulator	WP_006767158.1	CDS	1	1	0	A	A	A	A	A	A	A	A	A	A	A	A	A	A	A	A	A	A	A	A	A	A	A	A	A	A	A	A	A	A	A	A	A	A	A	A	A	A	A	A
3	547602	AK34_RS11810-AK34_RS11815	NA-BDAG_04617	hypothetical protein---AraC family transcriptional regulator	WP_035975579.1-WP_006767165.1	INT	1	NaN	NaN	C	C	C	C	C	C	C	C	C	C	C	C	C	C	C	C	C	C	C	C	C	C	C	C	C	C	C	C	C	C	C	C	C	C	C	C	C	C	C	C
3	568110	AK34_RS29460-AK34_RS11910	NA-BDAG_04630	NA---TonB-dependent receptor	NA-WP_006767178.1	INT	1	NaN	NaN	A	A	A	A	A	A	A	A	A	A	A	A	A	A	A	A	A	A	A	A	A	A	A	A	A	A	A	A	A	A	A	A	A	A	A	A	A	A	A	A
3	574892	AK34_RS11935	BDAG_04635	hypothetical protein	WP_006767183.1	CDS	1	1	0	A	A	A	A	A	A	A	A	A	A	A	A	A	A	A	A	A	A	A	A	A	A	A	A	A	A	A	A	A	A	A	A	A	A	A	A	A	A	A	A
3	585638	AK34_RS11975	BDAG_04641	hypothetical protein	WP_006767189.1	CDS	1	1	0	A	A	A	A	A	A	A	A	A	A	A	A	A	A	A	A	A	A	A	A	A	A	A	A	A	A	A	A	A	A	A	A	A	A	A	A	A	A	A	A
3	592598	AK34_RS29485-AK34_RS29490	NA-NA	NA---NA	NA-NA	INT	1	NaN	NaN	A	A	A	A	A	A	A	A	A	A	A	A	A	A	A	A	A	A	A	A	A	A	A	A	A	A	A	A	A	A	A	A	A	A	A	A	A	A	A	A
3	595525	AK34_RS29490	NA	NA	NA	CDS	1	1	0	G	G	G	G	G	G	G	G	G	G	G	G	G	G	G	G	G	G	G	G	G	G	G	G	G	G	G	G	G	G	G	G	G	G	G	G	G	G	G	G
3	600502	AK34_RS29510-AK34_RS12055	NA-NA	NA---hypothetical protein	NA-WP_052688648.1	INT	1	NaN	NaN	T	T	T	T	T	T	T	T	T	T	T	T	T	T	T	T	T	T	T	T	T	T	T	T	T	T	T	T	T	T	T	T	T	T	T	T	T	T	T	T
3	614778	AK34_RS29515	NA	hypothetical protein	WP_081293524.1	CDS	1	1	0	A	A	A	A	A	A	A	A	A	A	A	A	A	A	A	A	A	A	A	A	A	A	A	A	A	A	A	A	A	A	A	A	A	A	A	A	A	A	A	A
3	643850	AK34_RS12210	BDAG_04671	oxygen-insensitive NAD(P)H-dependentnitroreductase NfsB	WP_035975626.1	CDS	1	1	0	G	G	G	G	G	G	G	G	G	G	G	G	G	G	G	G	G	G	G	G	G	G	G	G	G	G	G	G	G	G	G	G	G	G	G	G	G	G	G	G
3	653074	AK34_RS12245	BDAG_04677	type VI secretion system tip protein VgrG	WP_006767223.1	CDS	1	0	1	C	C	C	C	C	C	C	C	C	C	C	C	C	C	C	C	C	C	C	C	C	C	C	C	C	C	C	C	C	C	C	C	C	C	C	C	C	C	C	C
3	654416	AK34_RS12250	BDAG_04678	hypothetical protein	WP_006767224.1	CDS	1	1	0	A	A	A	A	A	A	A	A	A	A	A	A	A	A	A	A	A	A	A	A	A	A	A	A	A	A	A	A	A	A	A	A	A	A	A	A	A	A	A	A
3	675411	AK34_RS12355	BDAG_04691	amidohydrolase	WP_035975648.1	CDS	1	1	0	A	A	A	A	A	A	A	A	A	A	A	A	A	A	A	A	A	A	A	A	A	A	A	A	A	A	A	A	A	A	A	A	A	A	A	A	A	A	A	A
3	694846	AK34_RS12415	BDAG_04699	hemagglutinin	WP_006767242.1	CDS	2	1	1	A	A	A	A	A	A	A	A	A	A	A	A	A	A	A	A	A	A	A	A	A	A	A	A	A	A	A	A	A	A	A	A	A	A	A	A	A	A	A	A
3	696227	AK34_RS12415	BDAG_04699	hemagglutinin	WP_006767242.1	CDS	2	1	1	G	G	G	G	G	G	G	G	G	G	G	G	G	G	G	G	G	G	G	G	G	G	G	G	G	G	G	G	G	G	G	G	G	G	G	G	G	G	G	G
3	701933	AK34_RS12435	BDAG_04702	alpha/beta hydrolase	WP_006767244.1	CDS	2	2	0	T	T	T	T	T	T	T	T	T	T	T	T	T	T	T	T	T	T	T	T	T	T	T	T	T	T	T	T	T	T	T	T	T	T	T	T	T	T	T	T
3	702590	AK34_RS12435	BDAG_04702	alpha/beta hydrolase	WP_006767244.1	CDS	2	2	0	A	A	A	A	A	A	A	A	A	A	A	A	A	A	A	A	A	A	A	A	A	A	A	A	A	A	A	A	A	A	A	A	A	A	A	A	A	A	A	A
3	733375	AK34_RS12560-AK34_RS12565	BDAG_04723-BDAG_04724	TetR/AcrR family transcriptional regulator---hypothetical protein	WP_035975683.1-WP_006767264.1	INT	1	NaN	NaN	A	A	A	A	A	A	A	A	A	A	A	A	A	A	A	A	A	A	A	A	A	A	A	A	A	A	A	A	A	A	A	A	A	A	A	A	A	A	A	A
3	743334	AK34_RS29540	NA	hypothetical protein	WP_082088278.1	CDS	1	1	0	G	G	G	G	G	G	A	A	G	G	G	G	G	G	G	G	G	G	G	G	G	G	G	G	G	G	G	G	G	G	G	G	G	G	G	A	G	G	G	G
3	800687	AK34_RS12835	NA	hypothetical protein	WP_045552365.1	CDS	3	1	2	T	T	T	T	T	T	T	T	T	T	T	T	T	T	T	T	T	T	T	T	T	T	T	T	T	T	T	T	T	T	T	T	T	T	T	T	T	T	T	T
3	800688	AK34_RS12835	NA	hypothetical protein	WP_045552365.1	CDS	3	1	2	A	A	A	A	A	A	A	A	A	A	A	A	A	A	A	A	A	A	A	A	A	A	A	A	A	A	A	A	A	A	A	A	A	A	A	A	A	A	A	A
3	800690	AK34_RS12835	NA	hypothetical protein	WP_045552365.1	CDS	3	1	2	C	C	C	C	C	C	C	C	C	C	C	C	C	C	C	C	C	C	C	C	C	C	C	C	C	C	C	C	C	C	C	C	C	C	C	C	C	C	C	C
3	809456	AK34_RS12875	NA	amidohydrolase	WP_081293703.1	CDS	1	1	0	C	C	C	C	C	C	C	C	C	C	C	C	C	C	C	C	C	C	C	C	C	C	C	C	C	C	C	C	C	C	C	C	C	C	C	C	C	C	C	C
3	822723	AK34_RS12940	BDAG_04784	ABC transporter permease	WP_035975756.1	CDS	1	0	1	G	G	G	G	G	G	G	G	G	G	G	G	G	G	G	G	G	G	G	G	G	G	G	G	G	G	G	G	G	G	G	G	G	G	G	G	G	G	G	G
[truncated: 892 more columns]

## Sheet: S5 Q & R Mutated Genes
Supplementary Dataset S5: Genes mutated during a miniature outbreak of B. dolosa within Patient Q & R. NAs indicate that a matching gene annotation could not be found (for example, no matching BDAG annotation could be found for gene AK34_RS15255, which is now considered a pseudogene in modern protein-annotating programs). If a gene is intergenic, two genes are listed with either a "---" (annotati…
Gene (AK34 annotation)	Gene (BDAG annotation)	Annotation (from NZ_CP009793.1, NZ_CP009794.1, and NZ_CP009795.1)	Accession	Coding (CDS) or intergenic (INT)	Number of mutations	Number of nonsynonymous mutations	Number of synonymous mutations	Number of parallel mutations	Mutations
AK34_RS13325-AK34_RS13330	BDAG_00345-BDAG_00346	MFS transporter---ABC transporter substrate-binding protein	WP_035971578.1-WP_006763155.1	INT	1	NaN	NaN	0
AK34_RS13835-AK34_RS13840	NA-NA	DUF1311 domain-containing protein---hypothetical protein	WP_035971623.1-WP_045552407.1	INT	1	NaN	NaN	0
AK34_RS14850-AK34_RS14855	BDAG_00625-BDAG_00626	cardiolipin synthase ClsB---TetR/AcrR family transcriptional regulator	WP_006763423.1-WP_006763424.1	INT	1	NaN	NaN	0
AK34_RS15115	BDAG_00676	alcohol dehydrogenase	WP_035971758.1	CDS	1	1	0	0	T314M
AK34_RS15610	BDAG_00773	N-acetylmuramoyl-L-alanine amidase	WP_045552415.1	CDS	1	1	0	0	P473L
AK34_RS16005	NA	alpha/beta hydrolase	WP_035971867.1	CDS	1	1	0	0	D165G
AK34_RS16210	BDAG_00883	segregation/condensation protein A	WP_006763666.1	CDS	1	1	0	0	L74V
AK34_RS16240	NA	iron-sulfur cluster carrier protein ApbC	WP_035971892.1	CDS	1	1	0	0	V61F
AK34_RS16490	BDAG_00934	3-ketoacyl-ACP reductase	WP_006763713.1	CDS	1	1	0	0	A92V
AK34_RS16630	BDAG_00947	hypothetical protein	WP_035971949.1	CDS	1	0	1	0
AK34_RS17760	BDAG_01150	type I glutamate--ammonia ligase	WP_006763914.1	CDS	1	1	0	0	G356S
AK34_RS17800	BDAG_01158	M3 family peptidase	WP_035972090.1	CDS	1	1	0	0	A271V
AK34_RS17825-AK34_RS17830	BDAG_01163-BDAG_01164	dihydrolipoyllysine-residue acetyltransferase---dihydrolipoyl dehydrogenase	WP_035972098.1-WP_035972099.1	INT	1	NaN	NaN	0
AK34_RS18260	BDAG_01239	malate synthase A	WP_035972133.1	CDS	1	0	1	0
AK34_RS18390-AK34_RS18395	BDAG_01264-BDAG_01265	cell division protein FtsZ---NAD-dependent DNA ligase LigA	WP_006764018.1-WP_006764019.1	INT	1	NaN	NaN	0
AK34_RS18635	BDAG_01309	LysR family transcriptional regulator	WP_006764059.1	CDS	1	0	1	0
AK34_RS18655	NA	DUF521 domain-containing protein	WP_035972186.1	CDS	1	1	0	0	E289D
AK34_RS18660	BDAG_01313	DUF126 domain-containing protein	WP_035972187.1	CDS	1	1	0	0	Q10H
AK34_RS18940	BDAG_01365	porin	WP_035972204.1	CDS	1	0	1	0
AK34_RS19140	BDAG_01401	DNA polymerase III subunit delta''	WP_006764145.1	CDS	1	0	1	0
AK34_RS19190	BDAG_01411	asparaginase	WP_035972235.1	CDS	1	1	0	0	S70T
AK34_RS19545	BDAG_01478	histidine--tRNA ligase	WP_035972286.1	CDS	1	1	0	0	D24N
AK34_RS19670	BDAG_01503	30S ribosomal protein S12 methylthiotransferaseRimO	WP_006764240.1	CDS	1	0	1	0
AK34_RS20280	NA	non-ribosomal peptide synthetase	WP_035972403.1	CDS	1	1	0	0	A2570G
AK34_RS22050	BDAG_01898	mercuric reductase	WP_006764607.1	CDS	1	0	1	0
AK34_RS22555	BDAG_01988	carbohydrate-binding protein	WP_035973387.1	CDS	1	0	1	0
AK34_RS23035	BDAG_02077	type VI secretion system tip protein VgrG	WP_035972754.1	CDS	1	1	0	0	S43R
AK34_RS23070	BDAG_02080	excinuclease ABC subunit UvrC	WP_006764778.1	CDS	1	1	0	0	V377E
AK34_RS23110	BDAG_02088	GTPase Era	WP_006764786.1	CDS	1	1	0	0	E261D
AK34_RS23320	NA	branched-chain amino acid ABC transporterpermease	WP_035972792.1	CDS	1	1	0	0	Y148H
AK34_RS23365	BDAG_02135	hypothetical protein	WP_035973398.1	CDS	1	1	0	0	P36S
AK34_RS23690	BDAG_02199	amidase	WP_006764889.1	CDS	1	1	0	0	P302L
AK34_RS23720	BDAG_02204	UPF0016 domain-containing protein	WP_035972849.1	CDS	1	1	0	0	Q3H
AK34_RS24150-AK34_RS24155	NA-BDAG_02274	hypothetical protein---LysR family transcriptional regulator	WP_081293607.1-WP_006764959.1	INT	1	NaN	NaN	0
AK34_RS24375	BDAG_02317	glycosyl transferase family 1	WP_045552485.1	CDS	2	2	0	0	T324P R14Q
AK34_RS24390	BDAG_02320	GDP-mannose 4,6-dehydratase	WP_006765003.1	CDS	2	2	0	0	R299W P97R
AK34_RS24410	BDAG_02323	mannose-1-phosphate guanylyltransferase/mannose-6-phosphate isomerase	WP_006765006.1	CDS	3	3	0	0	Y438* H363Y E167*
AK34_RS30100	NA	hypothetical protein	WP_081293608.1	CDS	1	1	0	0	A28P
AK34_RS24455	BDAG_02330	sugar ABC transporter ATP-binding protein	WP_006765013.1	CDS	1	1	0	0	G184A
AK34_RS24655	BDAG_02368	alanine--glyoxylate aminotransferase familyprotein	WP_006765048.1	CDS	1	1	0	0	I45T
AK34_RS24690	BDAG_02374	fumarylacetoacetase	WP_035972973.1	CDS	1	0	1	0
AK34_RS25095-AK34_RS25100	BDAG_02450-BDAG_02451	preprotein translocase subunit YajC---protein translocase subunit SecD	WP_006401647.1-WP_006765128.1	INT	1	NaN	NaN	0
AK34_RS25140	BDAG_02459	paraquat-inducible protein A	WP_006765136.1	CDS	1	1	0	0	Y87*
AK34_RS25200	BDAG_02469	tRNA 2-thiouridine(34) synthase MnmA	WP_006765145.1	CDS	1	1	0	0	G373S
AK34_RS25300	BDAG_02488	OsmC family protein	WP_081293719.1	CDS	1	1	0	0	M22K
AK34_RS25705-AK34_RS25710	BDAG_02564-BDAG_02565	ABC transporter permease---signal recognition particle protein	WP_006765236.1-WP_006765237.1	INT	1	NaN	NaN	0
AK34_RS26535	BDAG_02711	membrane protein	WP_006765367.1	CDS	1	1	0	0	G76D
AK34_RS26550	BDAG_02714	histidinol dehydrogenase	WP_006765370.1	CDS	1	1	0	0	V168A
AK34_RS26970	NA	DNA-directed RNA polymerase subunit beta	WP_035973195.1	CDS	1	1	0	0	R101L
AK34_RS27000	BDAG_02795	preprotein translocase subunit SecE	WP_006765425.1	CDS	1	0	1	0
AK34_RS27220	BDAG_00032	MFS transporter	WP_035971364.1	CDS	1	0	1	0
AK34_RS27885	BDAG_00148	ParA family protein	WP_006762975.1	CDS	1	0	1	0
AK34_RS28025-AK34_RS28030	BDAG_00176-BDAG_00177	DNA-binding protein HU-alpha---GTP-binding protein	WP_006401505.1-WP_035971458.1	INT	1	NaN	NaN	0
AK34_RS28185	NA	DUF2778 domain-containing protein	WP_035971474.1	CDS	1	1	0	0	K112M
AK34_RS28360	BDAG_00234	bifunctional DNA-binding transcriptional regulator/O6-methylguanine-DNA methyltransferase Ada	WP_006763054.1	CDS	1	1	0	0	Q269R
AK34_RS28505	BDAG_00255	protease HtpX	WP_035971520.1	CDS	1	0	1	0
AK34_RS28565	BDAG_00260	penicillin-binding protein 2	WP_035971530.1	CDS	1	1	0	0	V241G
AK34_RS28580	BDAG_00263	rod shape-determining protein	WP_004189550.1	CDS	1	1	0	0	R103C
AK34_RS00080	BDAG_04058	membrane protein	WP_006766628.1	CDS	1	1	0	0	V266A
AK34_RS00140	BDAG_04048	GCN5 family acetyltransferase	WP_035974715.1	CDS	2	1	1	0	C453*
AK34_RS00210	BDAG_04037	chemotaxis protein	WP_035974693.1	CDS	1	0	1	0
AK34_RS00245	BDAG_04029	DUF1254 domain-containing protein	WP_006766601.1	CDS	1	1	0	0	P387S
AK34_RS00550	BDAG_03972	MFS transporter	WP_006766546.1	CDS	1	0	1	0
AK34_RS00735	BDAG_03936	5-dehydro-4-deoxyglucarate dehydratase	WP_006766514.1	CDS	1	0	1	0
AK34_RS01090	BDAG_03876	acetyl/propionyl/methylcrotonyl-CoA carboxylasesubunit alpha	WP_006766456.1	CDS	1	0	1	0
AK34_RS01675-AK34_RS01680	BDAG_03770-BDAG_03769	LysR family transcriptional regulator---alpha/beta hydrolase	WP_006766355.1-WP_035974476.1	INT	1	NaN	NaN	0
AK34_RS01705	BDAG_03765	3-keto-5-aminohexanoate cleavage protein	WP_006766351.1	CDS	1	1	0	0	F135V
AK34_RS02240	BDAG_03668	poly(3-hydroxybutyrate) depolymerase	WP_006766256.1	CDS	1	0	1	0
AK34_RS02550	BDAG_03622	erythritol/L-threitol dehydrogenase	WP_006766212.1	CDS	1	1	0	0	P315R
AK34_RS02570	NA	hypothetical protein	WP_035974367.1	CDS	1	1	0	0	S130A
AK34_RS02775	BDAG_03584	carboxymuconolactone decarboxylase familyprotein	WP_006766174.1	CDS	1	1	0	0	C87W
AK34_RS03620	BDAG_03431	dihydroxy-acid dehydratase	WP_006766029.1	CDS	1	1	0	0	V582A
AK34_RS04265	BDAG_03316	DUF4142 domain-containing protein	WP_081293668.1	CDS	1	1	0	0	I220F
AK34_RS04310	BDAG_03306	ShlB/FhaC/HecB family hemolysinsecretion/activation protein	WP_045552248.1	CDS	1	1	0	0	R396C
AK34_RS29170	NA	XRE family transcriptional regulator	WP_081293666.1	CDS	1	1	0	0	E42G
AK34_RS04565	BDAG_03261	MFS transporter	WP_045552249.1	CDS	1	1	0	0	L84R
AK34_RS04810	BDAG_03221	iron ABC transporter substrate-binding protein	WP_006765824.1	CDS	1	1	0	0	P286Q
AK34_RS05100-AK34_RS05105	BDAG_03163-BDAG_03162	Fis family transcriptional regulator---type II toxin-antitoxin system RelE/ParE family toxin	WP_006765768.1-WP_006765767.1	INT	1	NaN	NaN	0
AK34_RS05385	NA	IMP dehydrogenase	WP_035973926.1	CDS	1	1	0	0	K358T
AK34_RS05475	NA	enoyl-CoA hydratase/isomerase family protein	WP_035973915.1	CDS	1	0	1	0
AK34_RS29200	NA	NA	NA	CDS	1	1	0	0	K19T
AK34_RS05835	BDAG_03043	NAD(P)-dependent oxidoreductase	WP_081293655.1	CDS	1	1	0	0	S8R
AK34_RS05935	NA	LuxR family transcriptional regulator	WP_081293651.1	CDS	1	1	0	0	R127C
AK34_RS05970	BDAG_03024	MFS transporter	WP_006765637.1	CDS	1	1	0	0	E211*
AK34_RS05975-AK34_RS05980	BDAG_03023-BDAG_03022	cytochrome P450---IclR family transcriptional regulator	WP_035973812.1-WP_006765635.1	INT	1	NaN	NaN	0
AK34_RS06180	BDAG_02992	type III secretion system protein	WP_035973772.1	CDS	1	1	0	0	L96I
AK34_RS06650	BDAG_02907	aconitate hydratase AcnA	WP_006765528.1	CDS	1	0	1	0
AK34_RS07215	BDAG_02808	NADP-dependent oxidoreductase	WP_006765436.1	CDS	1	1	0	0	I171M
AK34_RS07765	BDAG_04382	Flagellar motor switch/type III secretorypathway protein	WP_006766941.1	CDS	1	0	1	0
AK34_RS07780	BDAG_04379	FliI/YscN family ATPase	WP_035975032.1	CDS	1	1	0	0	K371T
AK34_RS07920	NA	amino acid transporter	WP_035975003.1	CDS	1	0	1	0
AK34_RS08265-AK34_RS08270	NA-BDAG_04297	NA---MFS transporter	NA-WP_006766859.1	INT	1	NaN	NaN	0
AK34_RS09140	BDAG_04132	nitronate monooxygenase	WP_045552284.1	CDS	1	1	0	0	F83V
AK34_RS09515-AK34_RS09520	BDAG_04801-BDAG_04802	sugar ABC transporter ATP-binding protein---FadR family transcriptional regulator	WP_006767336.1-WP_035975785.1	INT	1	NaN	NaN	0
AK34_RS09525	BDAG_04803	TonB-dependent siderophore receptor	WP_035975787.1	CDS	1	1	0	0	Q447*
AK34_RS09965	BDAG_04869	trimethylamine-N-oxide reductase TorA	WP_006767401.1	CDS	1	1	0	0	K617T
AK34_RS10260	BDAG_04914	glutathione-dependent formaldehydedehydrogenase	WP_035975941.1	CDS	1	0	1	0
AK34_RS10375	BDAG_04939	ABC transporter ATP-binding protein	WP_035976249.1	CDS	1	1	0	0	D685A
AK34_RS10640-AK34_RS10645	NA-BDAG_04983	hypothetical protein---ribokinase	WP_035976012.1-WP_006767512.1	INT	1	NaN	NaN	0
AK34_RS11450	BDAG_04559	LacI family transcriptional regulator	WP_035975514.1	CDS	1	1	0	0	G140V
AK34_RS11510	BDAG_04569	hypothetical protein	WP_006767120.1	CDS	1	1	0	0	D146Y
AK34_RS11740	BDAG_04605	ABC transporter permease	WP_006767153.1	CDS	1	1	0	0	D250A

## Sheet: S6 J Mutated Genes
Supplementary Dataset S6: Genes mutated during a miniature outbreak of B. dolosa within Subject J. NAs indicate that a matching gene annotation could not be found (for example, no matching BDAG annotation could be found for gene AK34_RS15255, which is now considered a pseudogene in modern protein-annotating programs). If a gene is intergenic, two genes are listed with either a "---" (annotation c…
Gene (AK34 annotation)	Gene (BDAG annotation)	Annotation (from NZ_CP009793.1, NZ_CP009794.1, and NZ_CP009795.1)	Accession	Coding (CDS) or intergenic (INT)	Number of mutations	Number of nonsynonymous mutations	Number of synonymous mutations	Number of parallel mutations	Mutations
AK34_RS13050	BDAG_00298	type VI secretion system ATPase TssH	WP_006763114.1	CDS	1	1	0	0	F17L
AK34_RS13075	NA	sensor histidine kinase	WP_035971549.1	CDS	1	1	0	0	L202F
AK34_RS13560	BDAG_00391	putrescine ABC transporter permease PotI	WP_006763198.1	CDS	1	1	0	0	A60P
AK34_RS13590-AK34_RS13595	BDAG_00397-NA	glutamine amidotransferase---hypothetical protein	WP_035971595.1-WP_035971597.1	INT	1	NaN	NaN	0
AK34_RS13690	BDAG_00415	diguanylate cyclase	WP_006763221.1	CDS	1	1	0	0	H374N
AK34_RS13700	BDAG_00417	hypothetical protein	WP_035973250.1	CDS	1	1	0	0	R120C
AK34_RS13715-AK34_RS13720	BDAG_00420-BDAG_00421	nitronate monooxygenase---alpha/beta hydrolase	WP_035973251.1-WP_006763227.1	INT	1	NaN	NaN	0
AK34_RS13780	NA	(2Fe-2S)-binding protein	WP_035971616.1	CDS	1	1	0	0	L229P
AK34_RS13840-AK34_RS29600	NA-NA	hypothetical protein---hypothetical protein	WP_045552407.1-WP_082088279.1	INT	1	NaN	NaN	0
AK34_RS13990	BDAG_00466	IclR family transcriptional regulator	WP_035971638.1	CDS	1	1	0	0	G223E
AK34_RS13995	BDAG_00467	FAA hydrolase family protein	WP_006763271.1	CDS	1	1	0	0	S118I
AK34_RS14050	BDAG_00476	bifunctional 2'',3''-cyclic-nucleotide2''-phosphodiesterase/3''-nucleotidase	WP_035971645.1	CDS	1	0	1	0
AK34_RS14175	BDAG_00499	sensor histidine kinase	WP_006763302.1	CDS	1	1	0	0	S578L
AK34_RS14180	BDAG_00500	sigma-54-dependent Fis family transcriptionalregulator	WP_035971655.1	CDS	1	0	1	0
AK34_RS14245	BDAG_00512	S41 family peptidase	WP_006763314.1	CDS	1	1	0	0	R225H
AK34_RS14280	BDAG_00519	''tRNA (uridine(34)/cytosine(34)/5- carboxymethylaminomethyluridine(34)-2''-O)-me...'' <Preview truncated at 128 characters>	WP_006763321.1	CDS	1	1	0	0	F99V
AK34_RS14345	BDAG_00531	heme A synthase	WP_006763333.1	CDS	1	0	1	0
AK34_RS14690	BDAG_00597	beta-ketoacyl-ACP reductase	WP_035971715.1	CDS	1	1	0	0	K202T
AK34_RS14720	BDAG_00601	hypothetical protein	WP_006763399.1	CDS	2	2	0	0	Q332* H84R
AK34_RS14780	BDAG_00612	NADPH-dependent 7-cyano-7-deazaguanine reductaseQueF	WP_006763410.1	CDS	1	0	1	0
AK34_RS14805-AK34_RS14810	BDAG_00617-BDAG_00618	''bifunctional demethylmenaquinone methyltransferase/2-methoxy-6-polyprenyl-1,4-benzoquinol methylase UbiE---Tim44 domain-containi...'' <Preview truncated at 128 characters>	WP_006763415.1-WP_006763416.1	INT	1	NaN	NaN	0
AK34_RS14845	BDAG_00624	dihydroneopterin triphosphate diphosphatase	WP_035971725.1	CDS	1	1	0	0	Y93D
AK34_RS14865	BDAG_00628	3-hydroxyacyl-CoA dehydrogenase	WP_035971727.1	CDS	1	1	0	0	H250Y
AK34_RS14930-AK34_RS14935	BDAG_00641-BDAG_00642	EamA/RhaT family transporter---lactoylglutathione lyase	WP_006763438.1-WP_006763439.1	INT	1	NaN	NaN	0
AK34_RS15130-AK34_RS15135	BDAG_00679-BDAG_00680	galactonate dehydratase---FadR family transcriptional regulator	WP_035971761.1-WP_006763476.1	INT	1	NaN	NaN	0
AK34_RS15165	BDAG_00686	hypothetical protein	WP_006763482.1	CDS	1	1	0	0	Y59H
AK34_RS15195	BDAG_00691	sensor histidine kinase	WP_035971768.1	CDS	1	1	0	0	E382D
AK34_RS15255	NA	NA	NA	CDS	1	1	0	0	A266V
AK34_RS15260	NA	NA	NA	CDS	3	2	1	0	T677S P556L
AK34_RS15305-AK34_RS15310	BDAG_00712-BDAG_00713	branched-chain amino acid transaminase---branched-chain amino acid ABC transporter permease	WP_006763504.1-WP_006763505.1	INT	1	NaN	NaN	0
AK34_RS15365	BDAG_00724	D-alanyl-D-alanine carboxypeptidase/D-alanyl-D-alanine-endopeptidase	WP_035971794.1	CDS	1	1	0	0	E249D
AK34_RS15405-AK34_RS15410	BDAG_00732-BDAG_00733	TetR family transcriptional regulator---efflux RND transporter periplasmic adaptor subunit	WP_035971804.1-WP_035971806.1	INT	3	NaN	NaN	1
AK34_RS15410	BDAG_00733	efflux RND transporter periplasmic adaptorsubunit	WP_035971806.1	CDS	1	1	0	0	P7R
AK34_RS15425	BDAG_00736	purine permease	WP_035971810.1	CDS	1	1	0	0	V34G
AK34_RS15430-AK34_RS15435	NA-BDAG_00738	carbohydrate kinase---S-(hydroxymethyl)glutathione dehydrogenase/class III alcohol dehydrogenase	WP_035971811.1-WP_006763529.1	INT	1	NaN	NaN	0
AK34_RS15775	BDAG_00804	elongation factor G	WP_035971848.1	CDS	1	0	1	0
AK34_RS15835	BDAG_00812	amino acid permease	WP_006763599.1	CDS	1	1	0	0	R459C
AK34_RS15995	BDAG_00842	LysR family transcriptional regulator	WP_006763627.1	CDS	1	1	0	0	A214V
AK34_RS16035	BDAG_00849	sulfite reductase	WP_006763634.1	CDS	1	1	0	0	F36V
AK34_RS16070	BDAG_00856	LPS export ABC transporter permease LptG	WP_006763641.1	CDS	1	1	0	0	R268C
AK34_RS16175	BDAG_00876	cobalamin biosynthesis protein	WP_035971880.1	CDS	1	0	1	0
AK34_RS16210	BDAG_00883	segregation/condensation protein A	WP_006763666.1	CDS	1	1	0	0	S192R
AK34_RS16230	BDAG_00887	methionine--tRNA ligase	WP_035971888.1	CDS	1	0	1	0
AK34_RS16235	NA	OmpA family protein	WP_035971890.1	CDS	1	0	1	0
AK34_RS16645	BDAG_00950	hypothetical protein	WP_006763729.1	CDS	1	1	0	0	K81T
AK34_RS16695	BDAG_00956	acyltransferase	WP_006763735.1	CDS	1	1	0	0	A268T
AK34_RS16820	BDAG_00980	sodium:solute symporter family protein	WP_035971966.1	CDS	1	1	0	0	Y242S
AK34_RS16890	BDAG_00993	glycoside hydrolase family 15 protein	WP_035971973.1	CDS	1	1	0	0	W447*
AK34_RS16895	BDAG_00994	lactonase family protein	WP_035971975.1	CDS	1	1	0	0	F357L
AK34_RS16900-AK34_RS16905	BDAG_00995-BDAG_00996	DNA translocase FtsK---META domain-containing protein	WP_035971976.1-WP_006763774.1	INT	1	NaN	NaN	0
AK34_RS16925	BDAG_01000	tRNA glutamyl-Q(34) synthetase GluQRS	WP_035971983.1	CDS	1	1	0	0	G236S
AK34_RS16995	NA	ribonuclease G	WP_035972000.1	CDS	1	1	0	0	R357S
AK34_RS17085	BDAG_01027	potassium-transporting ATPase subunit KdpA	WP_006763802.1	CDS	2	0	2	0
AK34_RS29745	NA	NA	NA	CDS	1	1	0	0	R15C
AK34_RS17260-AK34_RS17265	BDAG_01061-BDAG_01062	NAD(P)H quinone oxidoreductase---triose-phosphate isomerase	WP_006763833.1-WP_006763834.1	INT	1	NaN	NaN	0
AK34_RS17290	BDAG_01065	NADH-quinone oxidoreductase subunit C	WP_006763837.1	CDS	1	0	1	0
AK34_RS17320-AK34_RS17325	BDAG_01071-BDAG_01072	NADH-quinone oxidoreductase subunit I---NADH-quinone oxidoreductase subunit J	WP_006478270.1-WP_006763842.1	INT	1	NaN	NaN	0
AK34_RS17470	NA	hypothetical protein	WP_065228297.1	CDS	1	1	0	0	P104L
AK34_RS17490	BDAG_01101	aspartate/tyrosine/aromatic aminotransferase	WP_006763870.1	CDS	1	0	1	0
AK34_RS17570	BDAG_01117	fumarate hydratase	WP_006763886.1	CDS	1	0	1	0
AK34_RS17615	NA	3-carboxymuconate cyclase	WP_035972064.1	CDS	1	0	1	0
AK34_RS17700	BDAG_01139	glutamine amidotransferase	WP_035972076.1	CDS	1	1	0	0	C113W
AK34_RS17715-AK34_RS17720	NA-BDAG_01142	'' /old_locus_tag=AK34_949 /product=tRNA-Val /inference=COORDINATES: p...'' <Preview truncated at 128 characters>	NA-WP_006401987.1	INT	1	NaN	NaN	0
AK34_RS17780	BDAG_01155	exodeoxyribonuclease III	WP_035972087.1	CDS	1	1	0	0	V95L
AK34_RS17795	BDAG_01157	DNA polymerase IV	WP_035972088.1	CDS	1	0	1	0
AK34_RS17815	BDAG_01161 ; two-component sensor protein FixL	PAS domain-containing sensor histidine kinase	WP_045552426.1	CDS	3	3	0	0	D356N M333I R245C
AK34_RS29775	NA	NA	NA	CDS	1	0	1	0
AK34_RS17835-AK34_RS17840	BDAG_01165-BDAG_01166	hypothetical protein---D-alanyl-D-alanine endopeptidase	WP_006763928.1-WP_006763929.1	INT	1	NaN	NaN	0
AK34_RS18095	BDAG_01214	UDP-2,3-diacylglucosamine diphosphatase	WP_006763970.1	CDS	1	1	0	0	D258N
AK34_RS18155	BDAG_01225	cytochrome o ubiquinol oxidase subunit I	WP_035972127.1	CDS	1	1	0	0	V595M
AK34_RS18165	BDAG_01227	cytochrome o ubiquinol oxidase subunit IV	WP_006759069.1	CDS	1	1	0	0	Q75H
AK34_RS18175	BDAG_01229	ABC transporter substrate-binding protein	WP_006763984.1	CDS	1	0	1	0
AK34_RS18330	BDAG_01252	DNA repair protein RadA	WP_006764006.1	CDS	1	1	0	0	T317M
AK34_RS18440	BDAG_01274	di-trans,poly-cis-decaprenylcistransferase	WP_006764028.1	CDS	1	1	0	0	R86W
AK34_RS18465	BDAG_01279	outer membrane protein chaperone	WP_081293580.1	CDS	1	1	0	0	V10A
AK34_RS18535	BDAG_01293	EamA/RhaT family transporter	WP_006764045.1	CDS	1	1	0	0	C135G
AK34_RS18640	BDAG_01310	dihydroxy-acid dehydratase	WP_006764060.1	CDS	1	1	0	0	G479R
AK34_RS18670	BDAG_01315	MFS transporter	WP_035973336.1	CDS	1	1	0	0	M77V
AK34_RS18675	BDAG_01316	porin	WP_006764066.1	CDS	1	1	0	0	V42G
AK34_RS18720	BDAG_01325	fumarate reductase/succinate dehydrogenaseflavoprotein subunit	WP_006764075.1	CDS	1	1	0	0	A48T
AK34_RS18855	BDAG_01350	threonine/serine dehydratase	WP_006764098.1	CDS	1	1	0	0	P19R
AK34_RS19060-AK34_RS19065	BDAG_01386-BDAG_01387	long-chain-fatty-acid--CoA ligase---3-hydroxyacyl-CoA dehydrogenase	WP_035972222.1-WP_006764131.1	INT	1	NaN	NaN	0
AK34_RS19075	BDAG_01389	acetyl-CoA acetyltransferase	WP_006764133.1	CDS	1	1	0	0	F89L
AK34_RS19080	BDAG_01390	GGDEF domain-containing protein	WP_045552429.1	CDS	1	1	0	0	V76G
AK34_RS19165	BDAG_01406	ATP-binding protein	WP_006764150.1	CDS	1	0	1	0
AK34_RS19210	BDAG_01415	glyoxylate carboligase	WP_006764159.1	CDS	1	1	0	0	A79T
AK34_RS19535	BDAG_01476	DUF4115 domain-containing protein	WP_006764214.1	CDS	2	2	0	0	P54L V71E
AK34_RS29865	NA	NA	NA	CDS	1	1	0	0	L70R
AK34_RS19640	BDAG_01497	peptidoglycan editing factor PgeF	WP_035973345.1	CDS	1	1	0	0	S80R
AK34_RS19700	BDAG_01509	zinc-binding alcohol dehydrogenase familyprotein	WP_006764246.1	CDS	1	1	0	0	A121V
AK34_RS19800	NA	Fis family transcriptional regulator	WP_035972321.1	CDS	5	5	0	0	H101Q H104R V201L V203I A280V
AK34_RS19955	BDAG_01555	APC family permease	WP_035972350.1	CDS	1	1	0	0	Y212C
AK34_RS20075	BDAG_01578	two-component sensor histidine kinase	WP_006764311.1	CDS	1	1	0	0	M206L
AK34_RS20490	BDAG_01642	LysR family transcriptional regulator	WP_006764371.1	CDS	1	1	0	0	G112C
AK34_RS21095	BDAG_01729	aliphatic sulfonate ABC transportersubstrate-binding protein	WP_035972457.1	CDS	1	1	0	0	V204G
AK34_RS21145	BDAG_01737	MFS transporter	WP_035972463.1	CDS	1	1	0	0	S398W
AK34_RS21235	BDAG_01754	hypothetical protein	WP_035973364.1	CDS	1	1	0	0	L113I
AK34_RS21300	BDAG_01764	MarR family transcriptional regulator	WP_035972491.1	CDS	1	1	0	0	E143K
AK34_RS21305	BDAG_01765	EmrA/EmrK family multidrug efflux transporterperiplasmic adaptor subunit	WP_006764487.1	CDS	1	1	0	0	F367L
AK34_RS21355-AK34_RS21360	BDAG_01775-BDAG_01776	LysR family transcriptional regulator---transposase	WP_006764495.1-WP_006409263.1	INT	1	NaN	NaN	0
AK34_RS29940	NA	NA	NA	CDS	1	0	1	0
AK34_RS21445	BDAG_01792	threonine--tRNA ligase	WP_006764507.1	CDS	1	1	0	0	E453G
AK34_RS21600	BDAG_01821	chemotaxis protein	WP_035972533.1	CDS	1	1	0	0	T277M
AK34_RS21635	BDAG_01828	sensor histidine kinase	WP_006764540.1	CDS	1	1	0	0	V435G
AK34_RS21675	BDAG_01836	gfo/Idh/MocA family oxidoreductase	WP_006764547.1	CDS	1	1	0	0	R136G
AK34_RS21760	BDAG_01851	acyl-CoA thioesterase	WP_035972557.1	CDS	1	0	1	0
AK34_RS21885	BDAG_01874	DUF1427 domain-containing protein	WP_035973371.1	CDS	1	1	0	0	G11S
AK34_RS21910	BDAG_01879	cellulose biosynthesis protein BcsG	WP_006764589.1	CDS	1	1	0	0	L95R
AK34_RS21995	BDAG_01891	porin	WP_035972602.1	CDS	1	1	0	0	F280S
AK34_RS22010-AK34_RS22015	NA-BDAG_01892	hypothetical protein---MipA/OmpV family protein	WP_035973376.1-WP_035972607.1	INT	1	NaN	NaN	0
AK34_RS22045	BDAG_01897	cell surface protein	WP_006764606.1	CDS	1	0	1	0
AK34_RS22050	BDAG_01898	mercuric reductase	WP_006764607.1	CDS	1	1	0	0	F100L
AK34_RS22070	BDAG_01901	hypothetical protein	WP_006764610.1	CDS	1	1	0	0	K210T
AK34_RS22170	NA	flavoprotein monooxygenase	WP_065228299.1	CDS	1	0	1	0
AK34_RS22370	BDAG_01955	proline/glycine betaine transporter ProP	WP_045552478.1	CDS	1	0	1	0
AK34_RS22375-AK34_RS22380	BDAG_01956-BDAG_01957	hypothetical protein---glutathione S-transferase	WP_035973385.1-WP_006764665.1	INT	1	NaN	NaN	0
AK34_RS22605	NA	exodeoxyribonuclease V subunit alpha	WP_045552479.1	CDS	1	0	1	0
AK34_RS22610	BDAG_01996	exodeoxyribonuclease V subunit beta	WP_035972687.1	CDS	1	1	0	0	A202V
AK34_RS22625	BDAG_01999	iron ABC transporter substrate-binding protein	WP_006764706.1	CDS	2	2	0	0	Q44H N230T
AK34_RS22660-AK34_RS22665	NA-BDAG_02006	hypothetical protein---ammonium transporter	WP_035972695.1-WP_006764713.1	INT	1	NaN	NaN	0
AK34_RS22685	BDAG_02010	multidrug transporter subunit MdtB	WP_006764717.1	CDS	2	2	0	0	Q46* Q188*
AK34_RS22755	BDAG_02025	arginine/ornithine succinyltransferase subunitalpha	WP_006764730.1	CDS	1	1	0	0	T10A
AK34_RS22840	BDAG_02041	LLM class flavin-dependent oxidoreductase	WP_035972737.1	CDS	1	1	0	0	P145L
AK34_RS22885	BDAG_02051	glycosyltransferase family 4 protein	WP_006764755.1	CDS	1	1	0	0	Y230H
AK34_RS23070	BDAG_02080	excinuclease ABC subunit UvrC	WP_006764778.1	CDS	1	0	1	0
AK34_RS30065-AK34_RS23260	NA-BDAG_02119	NA---IS256 family transposase	NA-WP_081293705.1	INT	1	NaN	NaN	0
AK34_RS23370	BDAG_02136	thymidylate synthase	WP_006764829.1	CDS	1	1	0	0	F52L
AK34_RS23475	BDAG_02155	AsnC family transcriptional regulator	WP_035972818.1	CDS	1	0	1	0
AK34_RS23655	BDAG_02191	FAD-binding monooxygenase	WP_035972829.1	CDS	1	1	0	0	I354V
AK34_RS23675	BDAG_02196	DUF2968 domain-containing protein	WP_035972837.1	CDS	1	1	0	0	D145E
AK34_RS23695-AK34_RS23700	BDAG_02200-BDAG_02201	disulfide bond formation protein B---xanthine dehydrogenase accessory protein XdhC	WP_035972841.1-WP_035973404.1	INT	1	NaN	NaN	0
AK34_RS23735	BDAG_02207	class 1 fructose-bisphosphatase	WP_035972854.1	CDS	1	1	0	0	D141E
AK34_RS23775	BDAG_02212	chorismate mutase	WP_006764901.1	CDS	1	1	0	0	Q176*
AK34_RS23840	BDAG_02223	ribonuclease PH	WP_006764911.1	CDS	1	0	1	0
AK34_RS23865	BDAG_02227	hypothetical protein	WP_006764915.1	CDS	1	0	1	0
AK34_RS24015	NA	NA	NA	CDS	1	1	0	0	T28M
AK34_RS24265	BDAG_02296	urease accessory protein UreE	WP_006764979.1	CDS	1	0	1	0
AK34_RS24325	BDAG_02308	polysaccharide biosynthesis protein	WP_006764991.1	CDS	1	1	0	0	V492A
AK34_RS24355	BDAG_02313	short-chain dehydrogenase	WP_006764996.1	CDS	1	0	1	0
AK34_RS24375	BDAG_02317	glycosyl transferase family 1	WP_045552485.1	CDS	1	1	0	0	E237*
AK34_RS24395	BDAG_02321	glycosyl transferase family 1	WP_006765004.1	CDS	4	4	0	0	H548R L544P L527R E443K
AK34_RS24465	BDAG_02332	symmetrical bis(5''-nucleosyl)-tetraphosphatase	WP_006765015.1	CDS	1	1	0	0	L47R
AK34_RS24625	NA	xanthine dehydrogenase accessory protein XdhC	WP_045552537.1	CDS	1	0	1	0
AK34_RS24635	BDAG_02364	xanthine dehydrogenase small subunit	WP_006765044.1	CDS	2	2	0	0	Y306D P229T
AK34_RS24930	BDAG_02417	aminodeoxychorismate synthase component I	WP_006765096.1	CDS	1	0	1	0
AK34_RS30115	NA	hypothetical protein	WP_035973005.1	CDS	1	0	1	0
AK34_RS24990	BDAG_02429	DUF3971 domain-containing protein	WP_006765108.1	CDS	1	1	0	0	R473H
AK34_RS25010-AK34_RS25015	BDAG_02434-BDAG_02435	NO-inducible flavohemoprotein---ATP:cob(I)alamin adenosyltransferase	WP_006765113.1-WP_006765114.1	INT	1	NaN	NaN	0
AK34_RS25020	BDAG_02436	2-hydroxy-acid oxidase	WP_035973013.1	CDS	2	2	0	0	R23H M239I
AK34_RS25070	BDAG_02445	catalase/peroxidase HPI	WP_006765123.1	CDS	1	1	0	0	V450A
AK34_RS25070-AK34_RS25075	BDAG_02445-BDAG_02446	catalase/peroxidase HPI---hydrogen peroxide-inducible genes activator	WP_006765123.1-WP_006765124.1	INT	1	NaN	NaN	0
AK34_RS25320	NA	outer membrane autotransporter barreldomain-containing protein	WP_035973050.1	CDS	1	0	1	0
AK34_RS25375	BDAG_02500	permease	WP_006765175.1	CDS	1	1	0	0	T433P
AK34_RS25390-AK34_RS25395	BDAG_02503-BDAG_02504	phosphogluconate dehydratase---MurR/RpiR family transcriptional regulator	WP_006765178.1-WP_006765179.1	INT	1	NaN	NaN	0
AK34_RS25440-AK34_RS25445	BDAG_02513-BDAG_02514	outer membrane protein assembly factor BamE---ferric iron uptake transcriptional regulator	WP_035973060.1-WP_006765189.1	INT	1	NaN	NaN	0
AK34_RS25560	BDAG_02537	L-arabinose ABC transporter ATP-binding proteinAraG	WP_006765211.1	CDS	1	1	0	0	H120N
AK34_RS25585	BDAG_02543	IclR family transcriptional regulator	WP_035973074.1	CDS	1	1	0	0	N212T
AK34_RS25595	BDAG_02545	peptidase S10	WP_035973075.1	CDS	1	0	1	0
AK34_RS25670	BDAG_02559	carbohydrate kinase family protein	WP_006765231.1	CDS	1	1	0	0	K283N
AK34_RS25770	BDAG_02576	HlyC/CorC family transporter	WP_081293720.1	CDS	1	0	1	0
AK34_RS25820	BDAG_02584	preprotein translocase subunit SecA	WP_035973099.1	CDS	1	1	0	0	T780I
AK34_RS25830-AK34_RS25835	NA-BDAG_02587	UDP-3-O-acyl-N-acetylglucosamine deacetylase---peroxiredoxin	WP_035973100.1-WP_035973101.1	INT	1	NaN	NaN	0
AK34_RS25835-AK34_RS25840	BDAG_02587-BDAG_02588	peroxiredoxin---cell division protein FtsZ	WP_035973101.1-WP_035973103.1	INT	1	NaN	NaN	0
AK34_RS25895	BDAG_02598	penicillin-binding protein 2	WP_006765265.1	CDS	2	2	0	0	L474F D194N
AK34_RS26005-AK34_RS26010	BDAG_02615-BDAG_02616	phosphoglycolate phosphatase---anthranilate synthase component I	WP_006765280.1-WP_006765281.1	INT	1	NaN	NaN	0
AK34_RS26065-AK34_RS30185	BDAG_02627-NA	GABA permease---NA	WP_006765292.1-NA	INT	1	NaN	NaN	0
AK34_RS26085	BDAG_02631	energy-dependent translational throttle proteinEttA	WP_035973122.1	CDS	1	0	1	0
AK34_RS26165	BDAG_02646	nitroreductase	WP_035973132.1	CDS	1	0	1	0
AK34_RS26210-AK34_RS26215	BDAG_02655-BDAG_02656	hypothetical protein---hypothetical protein	WP_006765317.1-WP_006765318.1	INT	1	NaN	NaN	0
AK34_RS26220	BDAG_02657	type VI secretion system membrane subunit TssM	WP_006765319.1	CDS	1	0	1	0
AK34_RS26270	BDAG_02667	type VI secretion system contractile sheathsmall subunit	WP_006765329.1	CDS	1	1	0	0	Q84*
AK34_RS26310	BDAG_02674	type VI secretion system tip protein VgrG	WP_006765336.1	CDS	2	2	0	0	K865T D318N
AK34_RS26435	BDAG_02692	membrane protein	WP_035973150.1	CDS	1	0	1	0
AK34_RS26605	BDAG_02725	ABC transporter ATP-binding protein	WP_006765379.1	CDS	1	0	1	0
AK34_RS26690	BDAG_02740	sn-glycerol-3-phosphate ABC transportersubstrate-binding protein UgpB	WP_006765393.1	CDS	1	0	1	0
AK34_RS26770-AK34_RS26775	BDAG_02754-BDAG_02755	YihA family ribosome biogenesis GTP-binding protein---porphobilinogen synthase	WP_006765407.1-WP_006765408.1	INT	1	NaN	NaN	0
AK34_RS26775-AK34_RS26780	BDAG_02755-BDAG_02756	porphobilinogen synthase---protein-disulfide reductase DsbD	WP_006765408.1-WP_006765409.1	INT	1	NaN	NaN	0
AK34_RS26785-AK34_RS26790	BDAG_02757-BDAG_02758	divalent-cation tolerance protein CutA---50S ribosomal protein L17	WP_006765410.1-WP_006400638.1	INT	1	NaN	NaN	0
AK34_RS26890	BDAG_02775	50S ribosomal protein L16	WP_006765417.1	CDS	1	0	1	0
AK34_RS26945	BDAG_02785	30S ribosomal protein S7	WP_006765419.1	CDS	1	1	0	0	K25T
AK34_RS26965	BDAG_02788	DNA-directed RNA polymerase subunit beta''	WP_035973194.1	CDS	2	0	2	0
AK34_RS30270-AK34_RS27055	NA-BDAG_00001	NA---SGNH/GDSL hydrolase family protein	NA-WP_006762840.1	INT	1	NaN	NaN	0
AK34_RS27180	BDAG_00024	hypothetical protein	WP_006762861.1	CDS	1	1	0	0	P89R
AK34_RS27250	BDAG_00037	BON domain-containing protein	WP_006762874.1	CDS	1	1	0	0	R108G
AK34_RS27310	BDAG_00048	branched-chain amino acid ABC transportersubstrate-binding protein	WP_045552494.1	CDS	1	1	0	0	C276Y
AK34_RS27345	BDAG_00055	RNA polymerase sigma factor FliA	WP_035971378.1	CDS	1	1	0	0	E200A
AK34_RS27370	NA	hypothetical protein	WP_035971383.1	CDS	1	1	0	0	E368D
AK34_RS27455	NA	glycosyltransferase family 4 protein	WP_035971394.1	CDS	1	0	1	0
AK34_RS27510-AK34_RS30285	BDAG_00086-NA	flagellar protein FliT---NA	WP_006762915.1-NA	INT	1	NaN	NaN	0
AK34_RS27565	BDAG_00093	class I SAM-dependent methyltransferase	WP_035971407.1	CDS	1	0	1	0
AK34_RS27565-AK34_RS27570	BDAG_00093-BDAG_00094	class I SAM-dependent methyltransferase---dTDP-4-amino-4,6-dideoxy-D-glucose transaminase	WP_035971407.1-WP_006762923.1	INT	1	NaN	NaN	0
AK34_RS27575-AK34_RS27580	BDAG_00095-BDAG_00096	glycosyl transferase---carbonic anhydrase	WP_035971408.1-WP_035971410.1	INT	2	NaN	NaN	1
AK34_RS27630	BDAG_00105	glycine cleavage system protein T	WP_035971416.1	CDS	1	0	1	0
AK34_RS27960	BDAG_00163	Lrp/AsnC family transcriptional regulator	WP_035973222.1	CDS	1	1	0	0	V91G
AK34_RS28010	BDAG_00173	glutamate--cysteine ligase	WP_035971455.1	CDS	1	1	0	0	R304S
AK34_RS30320-AK34_RS28020	NA-BDAG_00175	''hypothetical protein---bifunctional tRNA (5-methylaminomethyl-2-thiouridine)(34)-methyltransferase MnmD/FAD-dependent5-carboxyme...'' <Preview truncated at 128 characters>	WP_081293553.1-WP_006763000.1	INT	1	NaN	NaN	0
AK34_RS28020-AK34_RS28025	BDAG_00175-BDAG_00176	''bifunctional tRNA (5-methylaminomethyl-2-thiouridine)(34)-methyltransferase MnmD/FAD-dependent5-carboxymethylaminomethyl-2-thiou...'' <Preview truncated at 128 characters>	WP_006763000.1-WP_006401505.1	INT	1	NaN	NaN	0
AK34_RS28040	BDAG_00179	type II secretion system protein GspD	WP_006763003.1	CDS	1	1	0	0	Q88L
AK34_RS28055	BDAG_00182	hypothetical protein	WP_006763006.1	CDS	1	1	0	0	H75Y
AK34_RS28075	NA	general secretion pathway protein GspJ	WP_035971462.1	CDS	1	1	0	0	Q52K
AK34_RS28080	BDAG_00187	general secretion pathway protein GspK	WP_035973224.1	CDS	1	1	0	0	T368M
AK34_RS28245	NA	catalase	WP_035973227.1	CDS	1	1	0	0	S124T
AK34_RS28260	NA	NA	NA	CDS	1	0	1	0
AK34_RS28275	BDAG_00219	DNA (cytosine-5-)-methyltransferase	WP_035971490.1	CDS	1	1	0	0	H216R
AK34_RS30340	NA	hypothetical protein	WP_081293556.1	CDS	2	1	1	0	G54*
AK34_RS30340-AK34_RS28280	NA-BDAG_00220	hypothetical protein---DNA topoisomerase (ATP-hydrolyzing) subunit B	WP_081293556.1-WP_035971491.1	INT	1	NaN	NaN	0
AK34_RS28290	BDAG_00222	chromosomal replication initiator protein DnaA	WP_035971492.1	CDS	1	1	0	0	D215G
AK34_RS30350	NA	NA	NA	CDS	1	0	1	0
AK34_RS28340-AK34_RS28345	BDAG_00231-BDAG_00233	GCN5 family acetyltransferase---hypothetical protein	WP_035973229.1-WP_035971498.1	INT	1	NaN	NaN	0
AK34_RS28505	BDAG_00255	protease HtpX	WP_035971520.1	CDS	1	1	0	0	M195V
AK34_RS28560	NA	rod shape-determining protein RodA	WP_035971529.1	CDS	2	2	0	0	K119N V92G
AK34_RS28565	BDAG_00260	penicillin-binding protein 2	WP_035971530.1	CDS	1	0	1	0
AK34_RS28580	BDAG_00263	rod shape-determining protein	WP_004189550.1	CDS	1	1	0	0	I274V
AK34_RS28705	BDAG_00286	type VI secretion system membrane subunit TssM	WP_006763102.1	CDS	2	1	1	0	T723P
AK34_RS00090	BDAG_04056	phospholipase C, phosphocholine-specific	WP_006766626.1	CDS	1	1	0	0	P694S
AK34_RS00115	BDAG_04053	GntP family permease	WP_006766623.1	CDS	1	1	0	0	V275G
AK34_RS00185	BDAG_04040	Fe/S-dependent 2-methylisocitrate dehydrataseAcnD	WP_035974700.1	CDS	1	1	0	0	R596C
AK34_RS00215	BDAG_04036	N-acylglucosamine 2-epimerase	WP_006766607.1	CDS	1	1	0	0	V99I
AK34_RS00370	BDAG_04005	isoprenylcysteine carboxylmethyltransferasefamily protein	WP_035974668.1	CDS	1	0	1	0
AK34_RS00395	NA	iron ABC transporter permease	WP_035974662.1	CDS	1	0	1	0
AK34_RS00465	BDAG_03987	NCS2 family permease	WP_006766561.1	CDS	1	1	0	0	G141A
AK34_RS00485	BDAG_03983	alkene reductase	WP_006766557.1	CDS	1	0	1	0
AK34_RS00495	BDAG_03981	LLM class flavin-dependent oxidoreductase	WP_006766555.1	CDS	1	1	0	0	G41S
AK34_RS00595	NA	4-aminobutyrate--2-oxoglutarate transaminase	WP_035975382.1	CDS	1	1	0	0	K150T
AK34_RS00650	BDAG_03952	RND transporter	WP_035975380.1	CDS	1	1	0	0	S357W
AK34_RS00905	NA	5-methyltetrahydropteroyltriglutamate--homocysteine S-methyltransferase	WP_035974578.1	CDS	1	0	1	0
AK34_RS00910	BDAG_03910	MFS transporter	WP_035974576.1	CDS	1	0	1	0
AK34_RS00995-AK34_RS01000	BDAG_03894-BDAG_03893	DUF3772 domain-containing protein---MFS transporter	WP_035974557.1-WP_035974555.1	INT	1	NaN	NaN	0
AK34_RS01080	BDAG_03878	methylcrotonoyl-CoA carboxylase	WP_006766458.1	CDS	1	0	1	0
AK34_RS01175	NA	NADPH-dependent oxidoreductase	WP_035974535.1	CDS	1	1	0	0	E160Q
AK34_RS01200	BDAG_03859	choline ABC transporter substrate-bindingprotein	WP_006766441.1	CDS	1	1	0	0	Q195P
AK34_RS01220	BDAG_03856	hypothetical protein	WP_006766438.1	CDS	1	1	0	0	K435M
AK34_RS01265	BDAG_03848	hydroxypyruvate isomerase	WP_006766430.1	CDS	1	1	0	0	L251H
AK34_RS01275	BDAG_03846	aldolase	WP_006766428.1	CDS	1	0	1	0
AK34_RS01330	BDAG_03835	lytic transglycosylase	WP_006766418.1	CDS	2	2	0	0	S145A A73S
AK34_RS01380	BDAG_03826	hypothetical protein	WP_035974516.1	CDS	1	1	0	0	F141V
AK34_RS01515-AK34_RS01520	BDAG_03801-NA	GlxA family transcriptional regulator---serine hydroxymethyltransferase	WP_006766385.1-WP_035974491.1	INT	1	NaN	NaN	0
AK34_RS01570	BDAG_03790	APC family permease	WP_006766375.1	CDS	1	1	0	0	G338V
AK34_RS01655	BDAG_03773	aldehyde dehydrogenase	WP_006766359.1	CDS	1	1	0	0	K138T
AK34_RS01695	BDAG_03767	dicarboxylate/amino acid:cation symporter	WP_006766353.1	CDS	1	0	1	0
AK34_RS02050-AK34_RS29025	NA-NA	NA---NA	NA-NA	INT	1	NaN	NaN	0
AK34_RS02130	BDAG_03689	cytochrome P450	WP_035975347.1	CDS	1	1	0	0	Q283K
AK34_RS02145	BDAG_03686	transcriptional regulator FtrA	WP_006766274.1	CDS	1	1	0	0	G197C
AK34_RS02180	BDAG_03679	DUF488 domain-containing protein	WP_006766267.1	CDS	1	1	0	0	G113E
AK34_RS02210	NA	PLP-dependent aminotransferase family protein	WP_035974432.1	CDS	1	1	0	0	G457E
AK34_RS02235-AK34_RS02240	BDAG_03669-BDAG_03668	hypothetical protein---poly(3-hydroxybutyrate) depolymerase	WP_035974429.1-WP_006766256.1	INT	1	NaN	NaN	0
AK34_RS02250	BDAG_03666	DUF2589 domain-containing protein	WP_081293730.1	CDS	1	1	0	0	D133N
AK34_RS02380	BDAG_03647	EscC/YscC/HrcC family type III secretion systemouter membrane ring protein	WP_035974402.1	CDS	1	0	1	0
AK34_RS02535	NA	LacI family transcriptional regulator	WP_035974377.1	CDS	1	1	0	0	K82T
AK34_RS29055-AK34_RS29060	NA-NA	hypothetical protein---NA	WP_081293685.1-NA	INT	1	NaN	NaN	0
AK34_RS03110	BDAG_03527	aldehyde dehydrogenase	WP_035974286.1	CDS	2	0	2	0
AK34_RS03160-AK34_RS03165	BDAG_03517-BDAG_03516	arylamine N-acetyltransferase---CopG family transcriptional regulator	WP_006766112.1-WP_035974279.1	INT	1	NaN	NaN	0
AK34_RS03180	BDAG_03513	NAD-glutamate dehydrogenase	WP_035974278.1	CDS	1	0	1	0
AK34_RS03190	BDAG_03511	class II aldolase	WP_006766106.1	CDS	1	1	0	0	Y256D
AK34_RS03230	NA	sulfonate ABC transporter substrate-bindingprotein	WP_035974271.1	CDS	1	1	0	0	A49V
AK34_RS03255-AK34_RS03260	BDAG_03499-BDAG_03498	histidine kinase---FAD-binding oxidoreductase	WP_035974266.1-WP_035974264.1	INT	1	NaN	NaN	0
AK34_RS03300-AK34_RS03305	BDAG_03490-BDAG_03489	hypothetical protein---ester cyclase	WP_006766085.1-WP_006766084.1	INT	1	NaN	NaN	0
AK34_RS03330	BDAG_03484	hypothetical protein	WP_006766080.1	CDS	1	1	0	0	G35S
AK34_RS03495	NA	cytochrome c	WP_035974222.1	CDS	1	1	0	0	S252N
AK34_RS03505	BDAG_03452	porin	WP_035974219.1	CDS	2	1	1	0	S8L
AK34_RS03800	BDAG_03396	hypothetical protein	WP_006765994.1	CDS	1	1	0	0	A159V
AK34_RS03950	BDAG_03370	type 1 fimbrial protein	WP_006765969.1	CDS	1	1	0	0	I126T
AK34_RS04360	BDAG_03298	penicillin-binding protein	WP_081293665.1	CDS	1	1	0	0	A623V
AK34_RS04510	BDAG_03270	LysR family transcriptional regulator	WP_006765872.1	CDS	1	1	0	0	T200R
AK34_RS04535-AK34_RS04540	BDAG_03266-BDAG_03265	LuxR family transcriptional regulator---DeoR family transcriptional regulator	WP_035974076.1-WP_035974074.1	INT	1	NaN	NaN	0
AK34_RS04580	BDAG_03259	multidrug MFS transporter	WP_006765861.1	CDS	1	1	0	0	A27P
AK34_RS04640	BDAG_03246	AcrB/AcrD/AcrF family protein	WP_006765848.1	CDS	1	1	0	0	T630A
AK34_RS04670	BDAG_03241	AraC family transcriptional regulator	WP_006765843.1	CDS	1	1	0	0	P21L
AK34_RS04675	BDAG_03240	oxidoreductase	WP_006765842.1	CDS	1	1	0	0	G258V
AK34_RS04730	NA	hypothetical protein	WP_035974042.1	CDS	1	1	0	0	R66L
AK34_RS04735	BDAG_03231	squalene/phytoene synthase family protein	WP_035975247.1	CDS	1	0	1	0
AK34_RS04820	BDAG_03219	ABC transporter ATP-binding protein	WP_006765822.1	CDS	1	1	0	0	Q80L
AK34_RS04900	BDAG_03204	sodium:proton antiporter	WP_006765807.1	CDS	1	0	1	0
AK34_RS05315	NA	2OG-Fe(II) oxygenase	WP_035973946.1	CDS	1	1	0	0	V223G
AK34_RS05330	BDAG_03126	phosphoenolpyruvate mutase	WP_035973940.1	CDS	2	2	0	0	G150S A291G
AK34_RS05345	BDAG_03125	prolyl aminopeptidase	WP_035973935.1	CDS	1	1	0	0	A185T
AK34_RS05385	NA	IMP dehydrogenase	WP_035973926.1	CDS	1	1	0	0	G1042R
AK34_RS05405-AK34_RS05410	NA-BDAG_03114	hypothetical protein---hypothetical protein	WP_081293660.1-WP_035973924.1	INT	1	NaN	NaN	0
AK34_RS05425	BDAG_03112	poly-beta-1,6-N-acetyl-D-glucosamineN-deacetylase PgaB	WP_035973920.1	CDS	1	1	0	0	Q332*
AK34_RS05445-AK34_RS05455	BDAG_03110-BDAG_03109	hypothetical protein---IS256 family transposase	WP_045552307.1-WP_081293702.1	INT	3	NaN	NaN	0
AK34_RS29200	NA	NA	NA	CDS	1	1	0	0	K19T
AK34_RS29205	NA	DUF4276 domain-containing protein	WP_081293658.1	CDS	1	0	1	0
AK34_RS05550-AK34_RS05555	BDAG_03095-BDAG_03094	glutamine ABC transporter substrate-binding protein GlnH ---membrane protein	WP_035973901.1-WP_035973899.1	INT	4	NaN	NaN	3
AK34_RS05625	BDAG_03081	DUF979 domain-containing protein	WP_035973885.1	CDS	1	1	0	0	A92T
AK34_RS05695	BDAG_03068	nitrate ABC transporter substrate-bindingprotein	WP_035973869.1	CDS	1	1	0	0	D243G
AK34_RS05730	NA	NA	NA	CDS	1	0	1	0
AK34_RS05735-AK34_RS05740	BDAG_03061-BDAG_03060	dehydrogenase---LysR family transcriptional regulator	WP_006765674.1-WP_035973866.1	INT	1	NaN	NaN	0
AK34_RS28745	BDAG_03050	Large exoprotein involved in heme utilization oradhesion	WP_006765663.1	CDS	1	1	0	0	A715V
AK34_RS05905	BDAG_03034	hypothetical protein	WP_081293652.1	CDS	1	1	0	0	R253C
AK34_RS05925-AK34_RS05930	NA-BDAG_03031	hypothetical protein---DNA-binding response regulator	WP_045552261.1-WP_006765644.1	INT	1	NaN	NaN	0
AK34_RS05935	NA	LuxR family transcriptional regulator	WP_081293651.1	CDS	1	1	0	0	L15R
AK34_RS05945	NA	DNA-binding response regulator	WP_065228304.1	CDS	1	0	1	0
AK34_RS28760	BDAG_03027	TetR/AcrR family transcriptional regulator	WP_006765640.1	CDS	1	1	0	0	E20*
AK34_RS05960	BDAG_03026	isopenicillin N synthase family oxygenase	WP_006765639.1	CDS	1	1	0	0	L81R
AK34_RS05975-AK34_RS05980	BDAG_03023-BDAG_03022	cytochrome P450---IclR family transcriptional regulator	WP_035973812.1-WP_006765635.1	INT	1	NaN	NaN	0
AK34_RS06040	BDAG_03012	ATP-dependent DNA helicase RecQ	WP_065228303.1	CDS	2	2	0	0	E172V D469E
AK34_RS06060	NA	tartrate dehydrogenase	WP_035975151.1	CDS	1	0	1	0
AK34_RS06120	BDAG_03003	filamentous hemagglutinin	WP_045552264.1	CDS	2	2	0	0	S2271R K1606T
AK34_RS06395	BDAG_02954	formate dehydrogenase-N subunit alpha	WP_082088272.1	CDS	1	1	0	0	G764S
AK34_RS06410	BDAG_02951	porin	WP_006765565.1	CDS	1	1	0	0	Q45*
AK34_RS29255-AK34_RS06430	NA-BDAG_02948	hypothetical protein---acyltransferase	WP_081293647.1-WP_006765562.1	INT	1	NaN	NaN	0
AK34_RS06430	BDAG_02948	acyltransferase	WP_006765562.1	CDS	1	1	0	0	Y180S
AK34_RS06450	NA	flippase	WP_035973731.1	CDS	1	0	1	0
AK34_RS06530-AK34_RS06535	NA-BDAG_02927	pilus assembly protein FimV---aspartate-semialdehyde dehydrogenase	WP_035973716.1-WP_035973714.1	INT	1	NaN	NaN	0
AK34_RS06760-AK34_RS06765	NA-BDAG_02886	NAD-dependent protein deacetylase---LLM class flavin-dependent oxidoreductase	WP_035973669.1-WP_035973665.1	INT	1	NaN	NaN	0
AK34_RS06850	BDAG_02877	RNA polymerase sigma factor RpoD	WP_081293642.1	CDS	1	1	0	0	K768N
AK34_RS06885	BDAG_02870	1-deoxy-D-xylulose-5-phosphate synthase	WP_035973646.1	CDS	1	1	0	0	P339S
AK34_RS06895-AK34_RS06900	BDAG_02868-BDAG_02867	exodeoxyribonuclease VII small subunit---aromatic ring-hydroxylating dioxygenase subunit alpha	WP_006765495.1-WP_035973644.1	INT	1	NaN	NaN	0
AK34_RS06915	BDAG_02864	NAD(P)/FAD-dependent oxidoreductase	WP_006765491.1	CDS	1	1	0	0	Q298*
AK34_RS06935	BDAG_02859	AMP nucleosidase	WP_035975113.1	CDS	1	0	1	0
AK34_RS07030-AK34_RS07035	BDAG_02840-BDAG_02839	alpha-amylase---class I SAM-dependent methyltransferase	WP_006765468.1-WP_035973630.1	INT	1	NaN	NaN	0
AK34_RS29295	NA	hypothetical protein	WP_081293723.1	CDS	1	1	0	0	G29S
AK34_RS07125	BDAG_02825	exopolysaccharide biosynthesis protein	WP_006765453.1	CDS	1	1	0	0	Q502E
AK34_RS07260-AK34_RS07265	BDAG_02800-NA	ABC transporter ATP-binding protein---MFS transporter	WP_035973586.1-WP_035973583.1	INT	1	NaN	NaN	0
AK34_RS07375	BDAG_04443	(2Fe-2S)-binding protein	WP_035973562.1	CDS	1	1	0	0	A387G
AK34_RS07385	BDAG_04441	LysR family transcriptional regulator	WP_006766998.1	CDS	1	0	1	0
AK34_RS07470	BDAG_04424	lysine transporter LysE	WP_035973551.1	CDS	1	1	0	0	Q6H
AK34_RS07490	NA	hypothetical protein	WP_045552271.1	CDS	1	0	1	0
AK34_RS07590	BDAG_04407	hypothetical protein	WP_052688598.1	CDS	1	1	0	0	M170V
AK34_RS07730	BDAG_04389	hypothetical protein	WP_035975046.1	CDS	1	1	0	0	K128N
AK34_RS07760	BDAG_04383	EscR/YscR/HrcR family type III secretion systemexport apparatus protein	WP_035975042.1	CDS	1	0	1	0
AK34_RS07770	BDAG_04381	hypothetical protein	WP_035975037.1	CDS	1	1	0	0	A86E
AK34_RS07930-AK34_RS07935	BDAG_04361-BDAG_04360	histidine ABC transporter permease HisQ---histidine utilization repressor	WP_035975001.1-WP_035975424.1	INT	1	NaN	NaN	0
AK34_RS08005	NA	NA	NA	CDS	1	1	0	0	Q21*
AK34_RS08380	BDAG_04275	cyclic di-GMP phosphodiesterase	WP_035974932.1	CDS	1	1	0	0	R577H
AK34_RS08420	BDAG_04267	arylsulfatase	WP_006766830.1	CDS	1	1	0	0	Y571H
AK34_RS08560	BDAG_04242	hypothetical protein	WP_035974909.1	CDS	1	1	0	0	G317A
AK34_RS08585	BDAG_04238	branched-chain amino acid ABC transportersubstrate-binding protein	WP_006766801.1	CDS	1	1	0	0	G23A
AK34_RS08645-AK34_RS08650	BDAG_04227-BDAG_04226	NAD(P)-dependent oxidoreductase---LacI family transcriptional regulator	WP_006766791.1-WP_006766790.1	INT	1	NaN	NaN	0
AK34_RS08680-AK34_RS08685	NA-BDAG_04220	hypothetical protein---ABC transporter substrate-binding protein	WP_081293631.1-WP_035975408.1	INT	1	NaN	NaN	0
AK34_RS08700	BDAG_04217	peptidase S10	WP_006766781.1	CDS	1	0	1	0
AK34_RS08830-AK34_RS08835	BDAG_04194-BDAG_04193	MFS transporter---4-carboxymuconolactone decarboxylase	WP_035974863.1-WP_006766757.1	INT	1	NaN	NaN	0
AK34_RS08860	BDAG_04188	4-hydroxybenzoate 3-monooxygenase	WP_006766752.1	CDS	1	1	0	0	Y182C
AK34_RS08945	BDAG_04171	3-hydroxybutyrate dehydrogenase	WP_006766735.1	CDS	1	1	0	0	G6D
AK34_RS08965	BDAG_04168	tartrate dehydrogenase	WP_035974841.1	CDS	1	0	1	0
AK34_RS08990	BDAG_04163	XRE family transcriptional regulator	WP_006766727.1	CDS	2	1	1	0	F126L
AK34_RS09000	BDAG_04161	integrase	WP_006766725.1	CDS	1	1	0	0	R52S
AK34_RS09120	BDAG_04136	sensor histidine kinase	WP_006766700.1	CDS	1	1	0	0	I194S
AK34_RS09330-AK34_RS09335	BDAG_04098-BDAG_04097	aspartate aminotransferase family protein---endopolygalacturonase	WP_035974772.1-WP_035974770.1	INT	1	NaN	NaN	0
AK34_RS09460	BDAG_04074	4-hydroxy-3-methylbut-2-enyl diphosphatereductase	WP_035974740.1	CDS	1	1	0	0	Q201*
AK34_RS09565	NA	xylulokinase	WP_035975795.1	CDS	1	1	0	0	H330P
AK34_RS29360	NA	NA	NA	CDS	1	1	0	0	D92E
AK34_RS09630	NA	1,4-alpha-glucan branching protein GlgB	WP_035975815.1	CDS	1	1	0	0	V536G
AK34_RS09640	BDAG_04819	malto-oligosyltrehalose trehalohydrolase	WP_006767354.1	CDS	1	1	0	0	W601*
AK34_RS09695	BDAG_04824	aminotransferase class V-fold PLP-dependentenzyme	WP_081293535.1	CDS	1	0	1	0
AK34_RS09705	BDAG_04826	DUF1275 domain-containing protein	WP_035975829.1	CDS	1	1	0	0	V66G
AK34_RS29385	NA	hypothetical protein	WP_081293541.1	CDS	1	1	0	0	N800K
AK34_RS10180	BDAG_04900	MFS transporter	WP_006767432.1	CDS	2	2	0	0	G198R V265I
AK34_RS10495	BDAG_04959	bifunctional aconitate hydratase2/2-methylisocitrate dehydratase	WP_006767490.1	CDS	1	0	1	0
AK34_RS10540	BDAG_04965	carboxymuconolactone decarboxylase familyprotein	WP_006767496.1	CDS	1	1	0	0	Q73*
AK34_RS10570	BDAG_04970	NarK/NasA family nitrate transporter	WP_006767501.1	CDS	1	0	1	0
AK34_RS10575	NA	peptidylprolyl isomerase	WP_035976001.1	CDS	1	1	0	0	Q221L
AK34_RS10590	BDAG_04973	nitrate reductase subunit beta	WP_035976003.1	CDS	2	2	0	0	Q213* Q59*
AK34_RS10640-AK34_RS10645	NA-BDAG_04983	hypothetical protein---ribokinase	WP_035976012.1-WP_006767512.1	INT	1	NaN	NaN	0
AK34_RS10710	BDAG_04995	sensor histidine kinase	WP_035976019.1	CDS	1	1	0	0	V171A
AK34_RS29420-AK34_RS10835	NA-BDAG_04456	NA---hypothetical protein	NA-WP_035975458.1	INT	2	NaN	NaN	1
AK34_RS10880	BDAG_04465	HD domain-containing protein	WP_006767021.1	CDS	1	1	0	0	H176Q
AK34_RS10915-AK34_RS10920	BDAG_04472-BDAG_04473	hypothetical protein---replication initiation protein	WP_035975462.1-WP_006767029.1	INT	1	NaN	NaN	0
AK34_RS10950-AK34_RS10955	BDAG_04479-BDAG_04480	ProQ activator of osmoprotectant transporter prop---transporter	WP_006767035.1-WP_035975464.1	INT	2	NaN	NaN	0
AK34_RS11055	NA	hypothetical protein	WP_035975473.1	CDS	1	1	0	0	Q144*
AK34_RS11105	BDAG_04505	porin	WP_035975480.1	CDS	1	0	1	0
AK34_RS11110	BDAG_04506	ABC transporter ATP-binding protein	WP_045552345.1	CDS	1	1	0	0	H315D
AK34_RS11125	BDAG_04509	alpha/beta hydrolase	WP_006767065.1	CDS	1	0	1	0
AK34_RS11225	BDAG_04525	lactonase	WP_035975487.1	CDS	1	1	0	0	Q118H
AK34_RS11290	BDAG_04535	carboxymuconolactone decarboxylase familyprotein	WP_035975494.1	CDS	1	1	0	0	I40M
AK34_RS11340	BDAG_04542	C4-dicarboxylate ABC transporter	WP_035976070.1	CDS	1	0	1	0
AK34_RS11370-AK34_RS11375	BDAG_04548-BDAG_04549	proline/glycine betaine transporter ProP---porin	WP_045552377.1-WP_035975503.1	INT	1	NaN	NaN	0
AK34_RS11450	BDAG_04559	LacI family transcriptional regulator	WP_035975514.1	CDS	1	0	1	0
AK34_RS11500	BDAG_04567	glutamine--fructose-6-phosphate transaminase(isomerizing)	WP_006767118.1	CDS	1	0	1	0
AK34_RS11570	BDAG_04579	esterase	WP_035976102.1	CDS	1	1	0	0	K32T
AK34_RS11585	NA	DUF2029 domain-containing protein	WP_035975539.1	CDS	1	1	0	0	P75S
AK34_RS11645	BDAG_04590	pilus assembly protein	WP_006767140.1	CDS	1	0	1	0
AK34_RS11730	NA	urea carboxylase	WP_035975565.1	CDS	1	0	1	0
AK34_RS11770	BDAG_04610	LysR family transcriptional regulator	WP_006767158.1	CDS	1	1	0	0	I86N
AK34_RS11810-AK34_RS11815	NA-BDAG_04617	hypothetical protein---AraC family transcriptional regulator	WP_035975579.1-WP_006767165.1	INT	1	NaN	NaN	0
AK34_RS29460-AK34_RS11910	NA-BDAG_04630	NA---TonB-dependent receptor	NA-WP_006767178.1	INT	1	NaN	NaN	0
AK34_RS11935	BDAG_04635	hypothetical protein	WP_006767183.1	CDS	2	1	0	1	K313T
AK34_RS11975	BDAG_04641	hypothetical protein	WP_006767189.1	CDS	1	1	0	0	L265R
AK34_RS29485-AK34_RS29490	NA-NA	NA---NA	NA-NA	INT	1	NaN	NaN	0
AK34_RS29490	NA	NA	NA	CDS	1	1	0	0	T218M
AK34_RS29510-AK34_RS12055	NA-NA	NA---hypothetical protein	NA-WP_052688648.1	INT	1	NaN	NaN	0
AK34_RS29515	NA	hypothetical protein	WP_081293524.1	CDS	1	1	0	0	T64P
AK34_RS12210	BDAG_04671	oxygen-insensitive NAD(P)H-dependentnitroreductase NfsB	WP_035975626.1	CDS	1	1	0	0	A15V
AK34_RS12245	BDAG_04677	type VI secretion system tip protein VgrG	WP_006767223.1	CDS	1	0	1	0
AK34_RS12250	BDAG_04678	hypothetical protein	WP_006767224.1	CDS	1	1	0	0	D16A
AK34_RS12355	BDAG_04691	amidohydrolase	WP_035975648.1	CDS	1	1	0	0	T351A
AK34_RS12415	BDAG_04699	hemagglutinin	WP_006767242.1	CDS	2	1	1	0	S1007T
AK34_RS12435	BDAG_04702	alpha/beta hydrolase	WP_006767244.1	CDS	2	2	0	0	I57S D276A
AK34_RS12560-AK34_RS12565	BDAG_04723-BDAG_04724	TetR/AcrR family transcriptional regulator---hypothetical protein	WP_035975683.1-WP_006767264.1	INT	1	NaN	NaN	0
AK34_RS29540	NA	hypothetical protein	WP_082088278.1	CDS	2	1	0	1	G36E
AK34_RS12835	NA	hypothetical protein	WP_045552365.1	CDS	3	1	2	0	T349P
AK34_RS12875	NA	amidohydrolase	WP_081293703.1	CDS	1	1	0	0	G158S
AK34_RS12940	BDAG_04784	ABC transporter permease	WP_035975756.1	CDS	1	0	1	0

## Sheet: S7 Breseq-based LPS Indels
Supplementary Dataset S7: Insertions and deletions (indels) in and nearby genes affecting the O-antigen presentation. Indels suspected to impact O-antigen expression are shown for newly-collected isolates from subjects J, Q, and R. Each column describes one isolate, and each row a mutation. A 1 indicates a mutation is present in a sample, a 'Δ' indicates that this row's mutation is fully containe…
Seq id	Position	Mutation	Annotation	Gene	Gene (BDAG)	Gene (AKRS)	Accession	Description	Fraction Mutated	Fraction Unknown	Fraction Deleted	Filtered Out	De novo mutation in Q and R	J-LT-0601	J-LT-0602	J-LT-0603	J-LT-0604	J-LT-0605	J-LT-0606	J-LT-0607	J-LT-0608	J-LT-0609	J-LT-0610	J-LT-0611	J-LT-0612	J-LT-0613	J-LT-0614	J-LT-0615	J-LT-0616	J-LT-0701	J-LT-0702	J-LT-0703	J-LT-0704	J-LT-0705	J-LT-0706	J-LT-0707	J-LT-0708	J-LT-0709	J-LT-0710	J-LT-0711	J-LT-0712	J-LT-0713	J-LT-0714	J-LT-0715	J-LT-0716	J-LT-3701	J-LT-3702	J-LT-3703	J-LT-3704
CP009795	2443873	+CG	coding (784/1017 nt)	AK34_2282 ←	BDAG_02309	AK34_RS24330	WP_006764992.1	glycosyl transferase 4 family protein	0.0131846	0	0	FALSE	Y	0	0	0	0	0	0	0	0	0	0	0	0	0	0	0	0	0	0	0	0	0	0	0	0	0	0	0	0	0	0	0	0	0	0	0	0
CP009795	2444324	+G	coding (333/1017 nt)	AK34_2282 ←	BDAG_02309	AK34_RS24330	WP_006764992.1	glycosyl transferase 4 family protein	0.00608519	0	0	FALSE	Y	0	0	0	0	0	0	0	0	0	0	0	0	0	0	0	0	0	0	0	0	0	0	0	0	0	0	0	0	0	0	0	0	0	0	0	0
CP009795	2444569	+G	coding (88/1017 nt)	AK34_2282 ←	BDAG_02309	AK34_RS24330	WP_006764992.1	glycosyl transferase 4 family protein	0.0334686	0	0	FALSE	Y	0	0	0	0	0	0	0	0	0	0	0	0	0	0	0	0	0	0	0	0	0	0	0	0	0	0	0	0	0	0	0	0	0	0	0	0
CP009795	2454672	Δ361 bp	coding (434‑794/1218 nt)	AK34_2291 ←	BDAG_02317	AK34_RS24375	WP_045552485.1	glycosyl transferases group 1 family protein	0.0010142	0	0	FALSE	Y	0	0	0	0	0	0	0	0	0	0	0	0	0	0	0	0	0	0	0	0	0	0	0	0	0	0	0	0	0	0	0	0	0	0	0	0
CP009795	2454691	Δ1 bp	coding (775/1218 nt)	AK34_2291 ←	BDAG_02317	AK34_RS24375	WP_045552485.1	glycosyl transferases group 1 family protein	0.00608519	0	0	FALSE	Y	0	0	0	0	0	0	0	0	0	0	0	0	0	0	0	0	0	0	0	0	0	0	0	0	0	0	0	0	0	0	0	0	0	0	0	0
CP009795	2454843	Δ96 bp	coding (528‑623/1218 nt)	AK34_2291 ←	BDAG_02317	AK34_RS24375	WP_045552485.1	glycosyl transferases group 1 family protein	0.00709939	0	0	FALSE	Y	0	0	0	0	0	0	0	0	0	0	0	0	0	0	0	0	0	0	0	0	0	0	0	0	0	0	0	0	0	0	0	0	0	0	0	0
CP009795	2456348	+CG	coding (191/1077 nt)	AK34_2292 ←	BDAG_02318	AK34_RS24380	WP_035973413.1	glycosyl transferases group 1 family protein	0.0040568	0	0	FALSE	Y	0	0	0	0	0	0	0	0	0	0	0	0	0	0	0	0	0	0	0	0	0	0	0	0	0	0	0	0	0	0	0	0	0	0	0	0
CP009795	2458120	Δ1 bp	coding (422/1041 nt)	gmd ←	BDAG_02320	AK34_RS24390	WP_006765003.1	GDP‑mannose 4,6‑dehydratase	0.010142	0	0	FALSE	Y	0	0	0	0	0	0	0	0	0	0	0	0	0	0	0	0	0	0	0	0	0	0	0	0	0	0	0	0	0	0	0	0	0	0	0	0
CP009795	2464896	Δ1 bp	coding (501/1446 nt)	AK34_2297 ←	BDAG_02323	AK34_RS24410	WP_006765006.1	mannose‑1‑phosphate guanylyltransferase/mannose‑6‑phosphate isomerase	0.0040568	0	0	FALSE	Y	0	0	0	0	0	0	0	0	0	0	0	0	0	0	0	0	0	0	0	0	0	0	0	0	0	0	0	0	0	0	0	0	0	0	0	0
CP009795	2465149	+T	coding (248/1446 nt)	AK34_2297 ←	BDAG_02323	AK34_RS24410	WP_006765006.1	mannose‑1‑phosphate guanylyltransferase/mannose‑6‑phosphate isomerase	0.0111562	0	0	FALSE	Y	0	0	0	0	0	0	0	0	0	0	0	0	0	0	0	0	0	0	0	0	0	0	0	0	0	0	0	0	0	0	0	0	0	0	0	0
CP009795	2471872	+CCG	coding (533/1038 nt)	AK34_2304 →	BDAG_02328	AK34_RS24445	WP_006765011.1	glycosyl transferases group 1 family protein	0.643002	0	0	FALSE	N	1	1	1	0	1	1	1	1	1	0	1	1	0	0	0	0	0	0	0	0	0	0	0	0	1	0	0	0	1	0	0	1	1	1	1	1
[truncated: 950 more columns]

## Sheet: S8 Raw Breseq Data
Supplementary Dataset S8: Unprocessed Breseq output profiling B. dolosa isolates from Patients J, Q, and R. Samples are named with the format ""Patient-Sample Type-Location number (first two numbers) isolate number (second two numbers). LT = lung tissue, BL = blood, SL = spleen, and LG = lymph node. Each column describes one isolate, and each row a mutation. A 1 indicates a mutation is present in…
chr.	position	mutation	annotation	gene	description	J-LT-0601	J-LT-0602	J-LT-0603	J-LT-0604	J-LT-0605	J-LT-0606	J-LT-0607	J-LT-0608	J-LT-0609	J-LT-0610	J-LT-0611	J-LT-0612	J-LT-0613	J-LT-0614	J-LT-0615	J-LT-0616	J-LT-0701	J-LT-0702	J-LT-0703	J-LT-0704	J-LT-0705	J-LT-0706	J-LT-0707	J-LT-0708	J-LT-0709	J-LT-0710	J-LT-0711	J-LT-0712	J-LT-0713	J-LT-0714	J-LT-0715	J-LT-0716	J-LT-3701	J-LT-3702	J-LT-3703	J-LT-3704	J-LT-3705	J-LT-3706	J-LT-3707	J-LT-3708	J-LT-3709	J-LT-3710	J-LT-3711	J-LT-3712
1	13708	C→A	F17L (TTC→TTA)	clpV →	type VI secretion ATPase, ClpV1 family
1	14518	G→T	A287A (GCG→GCT)	clpV →	type VI secretion ATPase, ClpV1 family
1	19967	C→T	L202F (CTC→TTC)	AK34_17 →	his Kinase A domain protein
1	48069	G→C	G418G (GGC→GGG)	fliI ←	flagellar protein export ATPase FliI
1	59616	Δ2 bp	coding (380‑381/1407 nt)	AK34_55 ←	amino acid permease family protein
1	69359	(ATCGG)2→1	coding (916‑920/1308 nt)	AK34_65 →	sugar (and other) transporter family protein	1	1	1	1	1	1	1	1	1	1	1	1	1	1	1	1	1	1	1	1	1	1	1	1	1	1	1	1	1	1	1	1	1	1	1	1	1	1	1	1	1	1	1	1
1	69853	C→T	intergenic (+102/‑205)	AK34_65 → / → AK34_66	sugar (and other) transporter family protein/bacterial extracellular solute‑binding s, 5 Middle family protein
1	69937	(A)6→7	intergenic (+186/‑121)	AK34_65 → / → AK34_66	sugar (and other) transporter family protein/bacterial extracellular solute‑binding s, 5 Middle family protein
1	93694	C→A	R16S (CGT→AGT)	AK34_90 →	flagellar L‑ring family protein
1	94405	G→A	R12H (CGC→CAC)	AK34_91 →	flagellar P‑ring family protein
1	96957	(GC)3→4	coding (214/756 nt)	AK34_93 →	pilZ domain protein
1	102538	Δ32 bp	intergenic (+108/+43)	AK34_96 → / ← AK34_97	uracil‑xanthine permease family protein/bacterial regulatory helix‑turn‑helix, lysR family protein
1	110069	C→G	intergenic (+314/‑156)	gor → / → AK34_105	glutathione‑disulfide reductase/curli production assembly/transport component CsgG family protein
1	112263	(CGGCGTT)2→1	intergenic (+160/+72)	AK34_107 → / ← AK34_108	hypothetical protein/FAD dependent oxidoreductase family protein
1	112300	(TCGTTGC)2→1	intergenic (+197/+35)	AK34_107 → / ← AK34_108	hypothetical protein/FAD dependent oxidoreductase family protein
1	112306	(TCGTTGC)2→3	intergenic (+203/+35)	AK34_107 → / ← AK34_108	hypothetical protein/FAD dependent oxidoreductase family protein
1	117426	C→G	A60P (GCG→CCG)	AK34_111 ←	binding‑‑dependent transport system inner membrane component family protein
1	121829	Δ1 bp	coding (729/1431 nt)	AK34_115 ←	aminotransferase class‑III family protein
1	124788	C→T	intergenic (‑43/‑881)	AK34_117 ← / → AK34_118	peptidase C26 family protein/helix‑turn‑helix family protein
1	142100	G→T	H374N (CAC→AAC)	AK34_137 ←	diguanylate cyclase domain protein
1	145184	C→T	R120C (CGT→TGT)	AK34_139 →	hypothetical protein
1	148961	G→C	intergenic (‑13/‑291)	AK34_142 ← / → AK34_143	nitronate monooxygenase family protein/alpha/beta hydrolase family protein																																										1
1	159699	T→C	L146P (CTG→CCG)	AK34_154 →	[2Fe‑2S] binding domain protein
1	165599	(AAGCCGAAG)14→5	coding (662‑742/1455 nt)	AK34_159 ←	sugar (and other) transporter family protein	?	?	?	?	?		?	?		?	?	?		?		?		?	?	?	?	?	?	?		?	?		?	?	?	?	?	?	?	?	?		?				?
1	173547	C→A	intergenic (+997/‑597)	AK34_164 → / → AK34_165	hypothetical protein/hypothetical protein
1	174385	2 bp→TG	coding (242‑243/855 nt)	AK34_165 →	hypothetical protein
1	174391	G→A	R83Q (CGG→CAG)	AK34_165 →	hypothetical protein
1	174396	G→A	D85N (GAC→AAC)	AK34_165 →	hypothetical protein
1	174408	T→C	F89L (TTC→CTC)	AK34_165 →	hypothetical protein
1	174431	C→T	V96V (GTC→GTT)	AK34_165 →	hypothetical protein
1	174445	2 bp→CC	coding (302‑303/855 nt)	AK34_165 →	hypothetical protein
1	174449	T→C	A102A (GCT→GCC)	AK34_165 →	hypothetical protein
1	174452	T→G	R103R (CGT→CGG)	AK34_165 →	hypothetical protein
1	174459	G→A	A106T (GCG→ACA)	AK34_165 →	hypothetical protein
1	174461	G→A	A106T (GCG→ACA)	AK34_165 →	hypothetical protein
1	175483	2 bp→CC	intergenic (+485/‑275)	AK34_165 → / → AK34_166	hypothetical protein/hypothetical protein
1	175512	(C)5→6	intergenic (+514/‑247)	AK34_165 → / → AK34_166	hypothetical protein/hypothetical protein	?	1	?	?	?	?	?	1	?	1	?		?	1	?	?	1	?	?	?	?	?		1	?	?	?	1	?	?	?	?	1	?	1	?	1	1	1	?		?	1	1
1	175513	Δ6 bp	intergenic (+515/‑241)	AK34_165 → / → AK34_166	hypothetical protein/hypothetical protein	?		?	?	?	?			?		?		?		?	?		?	?	?	?	?			?	?	?		?	?	?	?		?	?	?				?		?	?
1	175519	+C	intergenic (+521/‑240)	AK34_165 → / → AK34_166	hypothetical protein/hypothetical protein	?		?	?	?	?	?				?	?	?		?	?		?	?	?	?	?			?	?	?		?	?	?	?		?	?	?				?	1	?	?	?
1	175519	+CC	intergenic (+521/‑240)	AK34_165 → / → AK34_166	hypothetical protein/hypothetical protein	?	1	?	?	?	?	1	1		1	?	?	?	1	?	?	1	?	?	?	?	?	1	1	?	?	?	1	?	?	?	?	1	?	?	?	1	1	1	?		?	1	1
1	175527	(C)5→6	intergenic (+529/‑232)	AK34_165 → / → AK34_166	hypothetical protein/hypothetical protein	?	1	?	?	?	?	1	1	?	1	?		?	1	?	?	1	?	?	?	?	?	1	1	?	?	?	1	?	?	?	?	1	?	?	?	1	1	1	?	1	?	1	1
1	185397	C→T	Q236Q (CAG→CAA)	AK34_171 ←	ABC transporter family protein												1
1	192769	+GC	coding (428/438 nt)	AK34_178 ←	putative protein YchJ
1	211468	T→A	P409A (CCA→GCT)	AK34_193 ←	hypothetical protein										1				1	1		?		1	?				1
1	211470	G→C	P409A (CCA→GCT)	AK34_193 ←	hypothetical protein										1				1	1		?		1	?				1
1	211528	(TGGCGA)11→10	coding (1162‑1167/1377 nt)	AK34_193 ←	hypothetical protein																	1			1
1	213007	C→T	G223E (GGG→GAG)	AK34_194 ←	iclR helix‑turn‑helix domain protein
1	214154	G→T	S118I (AGC→ATC)	AK34_195 →	fumarylacetoacetate (FAA) hydrolase family protein
1	216187	C→T	Q94* (CAG→TAG)	AK34_197 →	hypothetical protein
1	221209	Δ7 bp	intergenic (‑249/+82)	AK34_201 ← / ← coaX	hypothetical protein/pantothenate kinase, type III family protein	?	?	?	?	?	?	?	?		?	?	?	?	?	?	?	?	?	?		?	?	?	?	?	?	?	?	?	?	?	?	?	?	?	?	?	?	?	?	?	?	?	?
1	221211	Δ6 bp	intergenic (‑251/+81)	AK34_201 ← / ← coaX	hypothetical protein/pantothenate kinase, type III family protein	?	?	?	?	?	?	?	?		?	?	?	?	?	?	?	?	?	?		?	?	?	?	?	?	?	?	?	?	?	?	?	?	?	?	?	?	?	?	?	?	?	?
1	221214	Δ3 bp	intergenic (‑254/+81)	AK34_201 ← / ← coaX	hypothetical protein/pantothenate kinase, type III family protein	?	?	?	?	?	?	?	?		?	?	?	?	?	?	?	?	?	?		?	?	?	?	?	?	?	?	?	?	?	?	?	?	?	?	?	?	?	?	?	?	?	?
1	221216	Δ1 bp	intergenic (‑256/+81)	AK34_201 ← / ← coaX	hypothetical protein/pantothenate kinase, type III family protein	?	?	?	?	?	?	?	?		?	?	?	?	?	?	?	?	?	?		?	?	?	?	?	?	?	?	?	?	?	?	?	?	?	?	?	?	?	?	?	?	?	?
1	221222	Δ1 bp	intergenic (‑262/+75)	AK34_201 ← / ← coaX	hypothetical protein/pantothenate kinase, type III family protein					?							?											?																					?
1	221241	(ACCACCGC)9→4	intergenic (‑281/+17)	AK34_201 ← / ← coaX	hypothetical protein/pantothenate kinase, type III family protein																																												?
1	221264	Δ1 bp	intergenic (‑304/+33)	AK34_201 ← / ← coaX	hypothetical protein/pantothenate kinase, type III family protein																																												?
1	221265	(ACCACCGC)9→7	intergenic (‑305/+17)	AK34_201 ← / ← coaX	hypothetical protein/pantothenate kinase, type III family protein					1							1																																?
1	221273	(ACCACCGC)9→8	intergenic (‑313/+17)	AK34_201 ← / ← coaX	hypothetical protein/pantothenate kinase, type III family protein	1	1	1	1	Δ	1	1	1		1	1	Δ	1	1	1	1	1	1	1	1	1	1		1	1	1	1	1	1	1	1	1	1	1	1	1	1	1	1	1	1	1	1	?
1	226163	+G	coding (1994/2070 nt)	AK34_207 ←	hypothetical protein
1	227224	C→T	Q311Q (CAG→CAA)	AK34_207 ←	hypothetical protein
1	255214	C→T	S578L (TCG→TTG)	AK34_231 →	his Kinase A domain protein
1	255976	C→T	L132L (CTG→TTG)	AK34_232 →	AAA domain family protein																									1
1	258486	Δ31 bp	intergenic (+152/+149)	AK34_234 → / ← AK34_235	putative transmembrane protein/AAA domain family protein		1				1		1																								1		1		1		1						1
1	270378	C→T	R223H (CGT→CAT)	AK34_245 ←	hypothetical protein
1	275284	A→C	F99V (TTC→GTC)	trmL ←	tRNA (cytidine(34)‑2'‑O)‑methyltransferase
1	285528	G→C	A15A (GCG→GCC)	AK34_265 →	cytochrome oxidase assembly family protein
1	303784	C→G	L264L (CTC→CTG)	AK34_280 →	SIS domain protein
1	310377	C→A	L282L (CTG→CTT)	chb ←	chitobiase	1	1	1	1	1	1	1	1	1	1	1	1	1	1	1	1	1	1	1	1	1	1	1	1	1	1	1	1	1	1	1	1	1	1	1	1	1	1	1	1	1	1	1	1
1	325461	A→G	R108R (CGT→CGC)	hisC ←	histidinol‑phosphate transaminase	1	1	1	1	1	1	1	1	1	1	1	1	1	1	1	1	1	1	1	1	1	1	1	1	1	1	1	1	1	1	1	1	1	1	1	1	1	1	1	1	1	1	1	1
1	362096	A→C	K202T (AAG→ACG)	phbB →	acetoacetyl‑CoA reductase family protein
1	367119	G→A	Q332* (CAG→TAG)	AK34_340 ←	hypothetical protein
1	367862	T→C	H84R (CAC→CGC)	AK34_340 ←	hypothetical protein
1	373164	C→T	W179* (TGG→TGA)	AK34_346 ←	intracellular protease, PfpI family protein
1	379847	G→A	A113A (GCC→GCT)	queF ←	7‑cyano‑7‑deazaguanine reductase
1	388049	T→G	intergenic (+10/‑32)	AK34_357 → / → AK34_358	ubiquinone/menaquinone biosynthesis methyltransferase family protein/tim44‑like domain protein																									1
1	395544	T→G	Y93D (TAC→GAC)	AK34_365 →	NUDIX domain protein
1	397194	C→T	intergenic (+161/‑47)	AK34_366 → / → AK34_367	phospholipase D family protein/bacterial regulatory s, tetR family protein
1	400544	C→T	H250Y (CAC→TAC)	AK34_369 →	enoyl‑CoA hydratase/isomerase family protein	1
1	416131	+G	coding (594/828 nt)	rsmA →	ribosomal RNA small subunit methyltransferase A
1	417448	C→T	intergenic (‑24/‑254)	AK34_382 ← / → gloA	eamA‑like transporter family protein/lactoylglutathione lyase
1	456862	G→A	T314M (ACG→ATG)	AK34_419 ←	cytochrome c family protein
1	461335	A→C	intergenic (‑72/‑184)	AK34_422 ← / → AK34_423	hypothetical protein/bacterial regulatory s, gntR family protein
1	467505	A→G	Y59H (TAC→CAC)	AK34_429 ←	cupin domain protein
1	473371	T→A	E382D (GAA→GAT)	AK34_435 ←	HAMP domain protein
1	486189	G→A	intergenic (‑113/+789)	AK34_446 ← / ← AK34_449	putative glycosyl hydrolase, BNR repeat‑containing protein/Rhs element Vgr family protein
1	487631	G→C	P477A (CCG→GCG)	AK34_449 ←	Rhs element Vgr family protein	1																								1								1				1		1		1		1
1	487994	G→A	L356L (CTG→TTG)	AK34_449 ←	Rhs element Vgr family protein
1	489361	A→C	K72Q (AAG→CAG)	AK34_450 →	hypothetical protein
1	490746	+CC	coding (184/1695 nt)	AK34_452 →	peptidase M48 family protein
1	498030	G→A	intergenic (‑12/‑182)	ilvE ← / → AK34_460	branched‑chain amino acid aminotransferase/azlC family protein
1	511210	T→G	E249D (GAA→GAC)	dacB ←	D‑alanyl‑D‑alanine carboxypeptidase/D‑alanyl‑D‑alanine‑endopeptidase										1				1	1		1		1	1				1
1	519658	T→G	intergenic (‑157/‑242)	AK34_479 ← / → mexA	bacterial regulatory s, tetR family protein/multidrug resistance protein mexA	1																								1								1				1		1		1		1
1	519879	G→A	intergenic (‑378/‑21)	AK34_479 ← / → mexA	bacterial regulatory s, tetR family protein/multidrug resistance protein mexA										1				1	1		1		1	1	1			1		1	1	1		1	1									1
1	519919	C→G	P7R (CCA→CGA)	mexA →	multidrug resistance protein mexA
1	527497	A→C	V34G (GTC→GGC)	pbuX ←	xanthine permease family protein
1	529635	T→G	intergenic (+125/‑443)	AK34_484 → / → AK34_485	hypothetical protein/S‑(hydroxymethyl)glutathione dehydrogenase/class III alcohol dehydrogenase
1	542281	(15-bp)2→1	intergenic (+18/‑22)	AK34_496 → / → AK34_497	binding‑‑dependent transport system inner membrane component family protein/HAD hydrolase, IA, variant 3 family protein
1	567151	G→A	P473L (CCG→CTG)	AK34_520 ←	N‑acetylmuramoyl‑L‑alanine amidase family protein
1	586915	(AAACGCACCGACCG)5→6	intergenic (+161/‑185)	xseA → / → AK34_540	exodeoxyribonuclease VII, large subunit/iron/manganese superoxide dismutase, alpha‑hairpin domain protein
1	599400	(GCCACCACCGGAAGA)4→9	coding (520/1476 nt)	AK34_552 ←	hypothetical protein
1	601461	C→T	P690P (CCG→CCA)	fusA ←	translation elongation factor G
1	602124	G→A	I469I (ATC→ATT)	fusA ←	translation elongation factor G
1	616977	C→T	R459C (CGT→TGT)	AK34_564 →	amino acid permease family protein
1	648273	C→T	A214V (GCG→GTG)	AK34_596 →	bacterial regulatory helix‑turn‑helix, lysR family protein
1	650028	A→G	D165G (GAT→GGT)	AK34_598 →	alpha/beta hydrolase family protein
1	653769	G→T	G42G (GGC→GGA)	AK34_602 ←	receptor ligand binding region family protein
1	655105	G→A	intergenic (‑205/‑11)	AK34_603 ← / → AK34_604	bacterial regulatory helix‑turn‑helix, lysR family protein/nitrite and sulphite reductase 4Fe‑4S domain protein
1	655221	T→G	F36V (TTC→GTC)	AK34_604 →	nitrite and sulphite reductase 4Fe‑4S domain protein
1	662174	G→A	R268C (CGC→TGC)	lptG ←	LPS export ABC transporter permease LptG
1	682589	G→A	L250L (CTG→TTG)	cobD ←	cobalamin biosynthesis protein CobD
1	688515	(GCGTCGG)2→3	intergenic (‑98/+141)	panC ← / ← AK34_640	pantoate‑‑beta‑alanine ligase/scpA/B family protein
1	688955	T→G	S192R (AGC→CGC)	AK34_640 ←	scpA/B family protein
1	689051	C→T	A160T (GCG→ACG)	AK34_640 ←	scpA/B family protein
1	689309	G→C	L74V (CTG→GTG)	AK34_640 ←	scpA/B family protein
1	689868	(15-bp)2→1	intergenic (‑147/‑112)	AK34_641 ← / → AK34_642	hypothetical protein/surface antigen variable number repeat family protein										1				1	1		1		1	1	1			1		1	1	1		1	1									1
1	692198	C→A	L115L (CTC→CTA)	AK34_643 →	hypothetical protein
1	696938	C→T	E450E (GAG→GAA)	metG ←	methionine‑‑tRNA ligase
1	698755	C→T	A185A (GCG→GCA)	AK34_645 ←	glycine zipper family protein
1	699836	G→T	V61F (GTC→TTC)	AK34_646 →	4Fe‑4S iron sulfur cluster binding s, NifH/frxC family protein
1	715163	Δ575 bp		[AK34_656]	[AK34_656]				1									1			1		1				1	1
1	726473	+CG	coding (474/1305 nt)	AK34_664 ←	major Facilitator Superfamily protein
1	756341	C→T	A92V (GCG→GTG)	AK34_696 →	short chain dehydrogenase family protein
1	767700	(CCCCCGAATCGC)2→3	coding (598/999 nt)	AK34_712 →	hypothetical protein
1	780945	G→C	V87V (GTG→GTC)	AK34_730 →	hypothetical protein
1	783857	Δ2 bp	coding (562‑563/2295 nt)	AK34_732 →	transglycosylase SLT domain protein																																				1
1	785835	A→C	K35T (AAG→ACG)	AK34_733 →	putative gp17
1	795864	C→T	A268T (GCG→ACG)	AK34_742 ←	acyltransferase family protein
1	823367	C→A	T67K (ACG→AAG)	AK34_767 →	hypothetical protein	1	1	1	1	1	1	1	1	1	1	1	1	1	1	1	1	1	1	1	1	1	1	1	1	1	1	1	1	1	1	1	1	1	1	1	1	1	1	1	1	1	1	1	1
1	824131	A→C	Y242S (TAC→TCC)	AK34_768 →	putative membrane protein										1				1	1		1		1	1	1			1		1	1	1		1	1									1
1	837704	C→T	W447* (TGG→TAG)	AK34_782 ←	glycosyl hydrolases 15 family protein
1	840350	T→C	F357L (TTC→CTC)	AK34_783 →	lactonase, 7‑bladed beta‑propeller family protein			1		1				1		1	1																	1						1
1	845629	A→G	intergenic (‑136/+43)	AK34_784 ← / ← AK34_785	ftsK/SpoIIIE family protein/META domain protein
1	850724	C→T	G236S (GGC→AGC)	gluQ ←	glutamyl‑queuosine tRNA(Asp) synthetase
1	858913	+GA	coding (1175/1281 nt)	AK34_795 ←	O‑Antigen ligase family protein
1	868516	G→T	R357S (CGC→AGC)	AK34_804 ←	ribonuclease, Rne/Rng family domain protein
1	884646	G→A	Q195Q (CAG→CAA)	kdpA →	K+‑transporting ATPase, A subunit
1	884700	C→T	S213S (AGC→AGT)	kdpA →	K+‑transporting ATPase, A subunit
1	892443	(TCAGGC)10→9	intergenic (+101/‑108)	AK34_826 → / → AK34_827	response regulator/hypothetical protein																																								?
1	892448	(TCAGGC)10→11	intergenic (+106/‑108)	AK34_826 → / → AK34_827	response regulator/hypothetical protein
1	892448	(TCAGGC)10→12	intergenic (+106/‑108)	AK34_826 → / → AK34_827	response regulator/hypothetical protein
1	896619	Δ24 bp	coding (2422‑2445/2505 nt)	AK34_830 →	ftsX‑like permease family protein
1	913777	C→T	intergenic (+87/‑226)	pssA → / → leuA	CDP‑diacylglycerol‑serine O‑phosphatidyltransferase/2‑isopropylmalate synthase
1	916370	Δ1 bp	coding (792/1551 nt)	AK34_851 ←	sulfate transporter family protein
1	924219	G→A	intergenic (+65/‑64)	AK34_857 → / → tpiA	NAD(P)H quinone oxidoreductase, PIG3 family protein/triose‑phosphate isomerase																										1		1			1									1
1	926917	G→A	L52L (CTG→CTA)	nuoC →	NADH dehydrogenase
1	934601	C→A	intergenic (+32/‑88)	AK34_869 → / → AK34_870	NADH‑quinone oxidoreductase, chain I family protein/NADH‑ubiquinone/plastoquinone oxidoreductase chain 6 family protein
1	956001	G→T	A288E (GCG→GAG)	AK34_892 ←	hypothetical protein
1	957069	T→C	intergenic (‑206/‑373)	AK34_892 ← / → AK34_893	hypothetical protein/16S ribosomal RNA
1	957071	A→G	intergenic (‑208/‑371)	AK34_892 ← / → AK34_893	hypothetical protein/16S ribosomal RNA
1	957075	A→G	intergenic (‑212/‑367)	AK34_892 ← / → AK34_893	hypothetical protein/16S ribosomal RNA
1	957094	G→A	intergenic (‑231/‑348)	AK34_892 ← / → AK34_893	hypothetical protein/16S ribosomal RNA
1	958482	C→G	noncoding (1041/1521 nt)	AK34_893 →	16S ribosomal RNA	?	?	?	?	?	?	?	?	?	?	?	?	?	?	?	?	?	?	?	?	?	?	?	?	?	?	?	?	?	?	?	?	?	?	?	?	?	?	?	?	?	?	?	?
1	958490	C→T	noncoding (1049/1521 nt)	AK34_893 →	16S ribosomal RNA	?	?	?	?	?	?	?	?	?	?	?	?	?	?	?	?	?	?	?	?	?	?	?	?	?	?	?	?	?	?	?	?	?	?	?	?	?	?	?	?	?	?	?	?
1	958548	3 bp→AAG	noncoding (1107‑1109/1521 nt)	AK34_893 →	16S ribosomal RNA	?	?	?	?	?	?	?	?	?	?	?	?	?	?	?	?	?	?	?	?	?	?	?	?	?	?	?	?	?	?	?	?	?	?	?	?	?	?	?	?	?	?	?	?
1	958548	2 bp→AA	noncoding (1107‑1108/1521 nt)	AK34_893 →	16S ribosomal RNA	?	?	?	?	?	?	?	?	?	?	?	?	?	?	?	?	?	?	?	?	?	?	?	?	?	?	?	?	?	?	?	?	?	?	?	?	?	?	?	?	?	?	?	?
1	958549	2 bp→AT	noncoding (1108‑1109/1521 nt)	AK34_893 →	16S ribosomal RNA	?	?	?	?	?	?	?	?	?	?	?	?	?	?	?	?	?	?	?	?	?	?	?	?	?	?	?	?	?	?	?	?	?	?	?	?	?	?	?	?	?	?	?	?
1	958568	A→G	noncoding (1127/1521 nt)	AK34_893 →	16S ribosomal RNA	?	?	?	?	?	?	?	?	?	?	?	?	?	?	?	?	?	?	?	?	?	?	?	?	?	?	?	?	?	?	?	?	?	?	?	?	?	?	?	?	?	?	?	?
1	958579	2 bp→TT	noncoding (1138‑1139/1521 nt)	AK34_893 →	16S ribosomal RNA	?	?	?	?	?	?	?	?	?	?	?	?	?	?	?	?	?	?	?	?	?	?	?	?	?	?	?	?	?	?	?	?	?	?	?	?	?	?	?	?	?	?	?	?
1	958623	G→A	noncoding (1182/1521 nt)	AK34_893 →	16S ribosomal RNA	?	?	?	?	?	?	?	?	?	?	?	?	?	?	?	?	?	?	?	?	?	?	?	?	?	?	?	?	?	?	?	?	?	?	?	?	?	?	?	?	?	?	?	?
1	961411	C→G	noncoding (1781/2879 nt)	AK34_897 →	23S ribosomal RNA	?	?	?	?	?	?	?	?	?	?	?	?	?	?	?	?	?	?	?	?	?	?	?	?	?	?	?	?	?	?	?	?	?	?	?	?	?	?	?	?	?	?	?	?
1	961436	G→C	noncoding (1806/2879 nt)	AK34_897 →	23S ribosomal RNA	?	?	?	?	?	?	?	?	?	?	?	?	?	?	?	?	?	?	?	?	?	?	?	?	?	?	?	?	?	?	?	?	?	?	?	?	?	?	?	?	?	?	?	?
1	961464	A→G	noncoding (1834/2879 nt)	AK34_897 →	23S ribosomal RNA	?	?	?	?	?	?	?	?	?	?	?	?	?	?	?	?	?	?	?	?	?	?	?	?	?	?	?	?	?	?	?	?	?	?	?	?	?	?	?	?	?	?	?	?
1	961469	A→T	noncoding (1839/2879 nt)	AK34_897 →	23S ribosomal RNA	?	?	?	?	?	?	?	?	?	?	?	?	?	?	?	?	?	?	?	?	?	?	?	?	?	?	?	?	?	?	?	?	?	?	?	?	?	?	?	?	?	?	?	?
1	962842	G→A	intergenic (+45/‑216)	AK34_898 → / → cueR	5S ribosomal RNA/Cu(I)‑responsive transcriptional regulator
1	962847	C→T	intergenic (+50/‑211)	AK34_898 → / → cueR	5S ribosomal RNA/Cu(I)‑responsive transcriptional regulator
1	962854	T→C	intergenic (+57/‑204)	AK34_898 → / → cueR	5S ribosomal RNA/Cu(I)‑responsive transcriptional regulator
1	962866	Δ1 bp	intergenic (+69/‑192)	AK34_898 → / → cueR	5S ribosomal RNA/Cu(I)‑responsive transcriptional regulator
1	962867	G→T	intergenic (+70/‑191)	AK34_898 → / → cueR	5S ribosomal RNA/Cu(I)‑responsive transcriptional regulator
1	962871	T→C	intergenic (+74/‑187)	AK34_898 → / → cueR	5S ribosomal RNA/Cu(I)‑responsive transcriptional regulator
1	962885	T→G	intergenic (+88/‑173)	AK34_898 → / → cueR	5S ribosomal RNA/Cu(I)‑responsive transcriptional regulator
1	962907	A→G	intergenic (+110/‑151)	AK34_898 → / → cueR	5S ribosomal RNA/Cu(I)‑responsive transcriptional regulator
1	962913	G→A	intergenic (+116/‑145)	AK34_898 → / → cueR	5S ribosomal RNA/Cu(I)‑responsive transcriptional regulator
1	964244	C→T	P93L (CCG→CTG)	AK34_901 →	hypothetical protein
1	967583	C→A	V310V (GTG→GTT)	AK34_905 ←	aminotransferase class I and II family protein
1	975415	A→C	L28V (TTG→GTG)	AK34_912 ←	hypothetical protein	1	1	1	1	1	1	1	1	1	1	1	1	1	1	1	1	1	1	1	1	1	1	1	1	1	1	1	1	1	1	1	1	1	1	1	1	1	1	1	1	1	1	1	1
1	983449	C→T	Q30Q (CAG→CAA)	AK34_922 ←	hydrolyase, tartrate alpha subunit/fumarate, Fe‑S type domain protein
1	991536	T→C	G339G (GGA→GGG)	AK34_931 ←	lactonase, 7‑bladed beta‑propeller family protein
1	1008556	C→G	C113W (TGC→TGG)	AK34_946 →	peptidase C26 family protein
1	1012038	A→G	intergenic (‑11/+293)	AK34_949 ← / ← AK34_950	tRNA‑Val/bacterial Fe(2+) trafficking family protein
1	1024188	G→A	G356S (GGC→AGC)	glnA →	glutamine synthetase, type I
1	1030158	C→G	V81L (GTG→CTG)	xth ←	exodeoxyribonuclease III
1	1032454	C→T	T281T (ACC→ACT)	AK34_965 →	hypothetical protein
1	1034109	G→A	A271V (GCG→GTG)	AK34_966 ←	peptidase M3 family protein
1	1038102	G→C	S426W (TCG→TGG)	AK34_969 ←	sensory box protein	1	1	1	1	1	1	1	1	1	1	1	1	1	1	1	1	1	1	1	1	1	1	1	1	1	1	1	1	1	1	1	1	1	1	1	1	1	1	1	1	1	1	1	1
1	1038313	C→T	D356N (GAC→AAC)	AK34_969 ←	sensory box protein
1	1038380	C→A	M333I (ATG→ATT)	AK34_969 ←	sensory box protein	1		1		1		1		1		1	1													1								1		1		1		1		1		1
1	1038646	G→A	R245C (CGC→TGC)	AK34_969 ←	sensory box protein
1	1039316	C→T	Q21Q (CAG→CAA)	AK34_969 ←	sensory box protein
1	1042657	C→A	A81D (GCC→GAC)	aceF →	dihydrolipoyllysine‑residue acetyltransferase
1	1044291	C→A	intergenic (+217/‑65)	aceF → / → lpdA	dihydrolipoyllysine‑residue acetyltransferase/dihydrolipoyl dehydrogenase
1	1046974	G→A	intergenic (‑80/‑615)	AK34_973 ← / → AK34_974	phasin family domain protein/D‑alanyl‑D‑alanine carboxypeptidase family protein										1				1	1		1		1	1	1			1		1	1	1		1	1									1
1	1098036	C→T	D258N (GAC→AAC)	lpxH ←	UDP‑2,3‑diacylglucosamine diphosphatase
1	1103736	C→G	V112V (GTC→GTG)	accA →	acetyl‑CoA carboxylase, carboxyl transferase, alpha subunit	1	1	1	1	1	1	1	1	1	1	1	1	1	1	1	1	1	1	1	1	1	1	1	1	1	1	1	1	1	1	1	1	1	1	1	1	1	1	1	1	1	1	1	1
1	1112842	G→A	V595M (GTG→ATG)	cyoB →	cytochrome o ubiquinol oxidase, subunit I						1
1	1113899	G→C	Q75H (CAG→CAC)	cyoD →	cytochrome o ubiquinol oxidase subunit IV
1	1116651	C→T	Y583Y (TAC→TAT)	AK34_1038 →	bacterial extracellular solute‑binding s, 5 Middle family protein
1	1129343	G→A	L67L (CTG→TTG)	aceB ←	malate synthase A
1	1133824	(A)7→6	intergenic (‑281/+100)	aceA ← / ← AK34_1060	isocitrate lyase/DEAD/DEAH box helicase family protein																																						1
1	1143943	C→T	T317M (ACG→ATG)	radA →	DNA repair protein RadA			1		1				1		1	1																	1						1
1	1157046	G→A	Q707Q (CAG→CAA)	smc →	chromosome segregation protein SMC
1	1159882	C→T	intergenic (+78/‑86)	AK34_1081 → / → ligA	hypothetical protein/DNA ligase, NAD‑dependent
1	1171736	C→T	R86W (CGG→TGG)	uppS →	di‑trans,poly‑cis‑decaprenylcistransferase
1	1178106	T→C	V10A (GTG→GCG)	AK34_1096 →	outer membrane family protein
1	1191136	A→C	C135G (TGC→GGC)	AK34_1110 ←	eamA‑like transporter family protein
1	1218278	A→T	A211A (GCT→GCA)	AK34_1131 ←	bacterial regulatory helix‑turn‑helix, lysR family protein
1	1220432	G→A	G479R (GGG→AGG)	AK34_1132 →	dehydratase family protein
1	1223871	G→C	E289D (GAG→GAC)	AK34_1135 →	hypothetical protein
1	1224317	A→C	Q10H (CAA→CAC)	AK34_1136 →	hypothetical protein
1	1226497	A→G	M77V (ATG→GTG)	AK34_1138 →	sugar (and other) transporter family protein
1	1227942	T→G	V42G (GTC→GGC)	AK34_1139 →	gram‑negative porin family protein									1
1	1237007	C→T	A48T (GCG→ACG)	AK34_1148 ←	pyridine nucleotide‑disulfide oxidoreductase family protein
1	1238907	C→T	R185C (CGC→TGC)	AK34_1151 →	major Facilitator Superfamily protein
1	1245192	C→A	L230L (CTC→CTA)	AK34_1157 →	asp/Glu/Hydantoin racemase family protein
1	1261681	C→G	P786R (CCG→CGG)	AK34_1173 →	penicillin‑binding, 1A family protein	1	1	1	1	1	1	1	1	1	1	1	1	1	1	1	1	1	1	1	1	1	1	1	1	1	1	1	1	1	1	1	1	1	1	1	1	1	1	1	1	1	1	1	1
1	1263517	G→C	P19R (CCG→CGG)	psdht ←	phenylserine dehydratase	1																																1				1		1		1		1
1	1274318	(30-bp)2→1	coding (311‑340/1536 nt)	AK34_1185 →	hypothetical protein
1	1281360	C→T	T174T (ACG→ACA)	AK34_1192 ←	gram‑negative porin family protein
1	1286287	(G)6→8	intergenic (‑176/‑201)	AK34_1196 ← / → tig	glycerate kinase family protein/trigger factor
1	1293055	Δ361 bp		[AK34_1203]	[AK34_1203]
1	1293234	2 bp→AC	coding (177‑178/648 nt)	AK34_1203 →	hypothetical protein										?				?	?		?		?	?				?
1	1293235	A→C	T60P (ACA→CCA)	AK34_1203 →	hypothetical protein										?				?	?		?		?	?				?
1	1312609	G→C	intergenic (+137/‑65)	AK34_1217 → / → AK34_1218	AMP‑binding enzyme family protein/enoyl‑CoA hydratase/isomerase family protein
1	1312963	G→T	G97V (GGC→GTC)	AK34_1218 →	enoyl‑CoA hydratase/isomerase family protein	1	1	1	1	1	1	1	1	1	1	1	1	1	1	1	1	1	1	1	1	1	1	1	1	1	1	1	1	1	1	1	1	1	1	1	1	1	1	1	1	1	1	1	1
1	1315764	C→G	F89L (TTC→TTG)	AK34_1220 →	acetyl‑CoA C‑acyltransferase family protein
1	1317153	T→G	V76G (GTC→GGC)	AK34_1221 →	diguanylate cyclase domain protein
1	1330957	G→A	L13L (CTG→CTA)	holB →	DNA polymerase III, delta' subunit
1	1336348	G→A	A321A (GCG→GCA)	AK34_1238 →	ABC transporter family protein
1	1340352	G→C	S70T (AGC→ACC)	AK34_1243 →	L‑asparaginase, type II family protein
1	1345552	C→T	A79T (GCC→ACC)	gcl ←	glyoxylate carboligase
1	1354223	Δ3 bp	coding (686‑688/1107 nt)	AK34_1258 ←	nlpC/P60 family protein
1	1403564	C→T	P116L (CCG→CTG)	AK34_1303 →	lysM domain protein
1	1411408	C→T	P54L (CCG→CTG)	AK34_1311 →	helix‑turn‑helix domain protein
1	1411459	T→A	V71E (GTG→GAG)	AK34_1311 →	helix‑turn‑helix domain protein																									1
1	1413776	G→A	D24N (GAT→AAT)	hisS →	histidine‑‑tRNA ligase
1	1417134	T→G	intergenic (+215/‑33)	yfgL → / → engA	outer membrane assembly lipoprotein YfgL/ribosome‑associated GTPase EngA
1	1436540	C→A	S80R (AGC→AGA)	AK34_1332 →	multi‑copper polyphenol oxidoreductase laccase family protein	1																								1								1				1		1		1		1
1	1439637	C→G	G54G (GGC→GGG)	AK34_1335 →	acetyl‑CoA C‑acyltransferase family protein	1	1	1	1	1	1	1	1	1	1	?	1	1	1	1	1	1	1	1	1	1	1	1	1	1	1	1	1	1	1	1	1	1	1	1	1	1	1	1	1	1	1	1	1
1	1439658	C→A	S61S (TCC→TCA)	AK34_1335 →	acetyl‑CoA C‑acyltransferase family protein	1	1	?	1	?	1	1	1	1	?	?	1	1	1	1	1	1	1	1	?	1	1	1	1	?	1	1	1	1	1	?	1	1	1	1	1	?	1	1	1	1	1	1	1
1	1444012	G→A	L223L (CTG→CTA)	rimO →	ribosomal protein S12 methylthiotransferase RimO
1	1450427	C→T	A121V (GCA→GTA)	AK34_1345 →	zinc‑binding alcohol dehydrogenase family protein
1	1470746	C→G	H101Q (CAC→CAG)	AK34_1364 →	bacterial regulatory, Fis family protein		1				1		1																								1		1		1		1				1		1
1	1470754	A→G	H104R (CAC→CGC)	AK34_1364 →	bacterial regulatory, Fis family protein
1	1471044	G→T	V201L (GTG→TTG)	AK34_1364 →	bacterial regulatory, Fis family protein
1	1471050	G→A	V203I (GTC→ATC)	AK34_1364 →	bacterial regulatory, Fis family protein
1	1471282	C→T	A280V (GCC→GTC)	AK34_1364 →	bacterial regulatory, Fis family protein					1		?		1		1	1																							1
1	1489159	C→G	R157G (CGC→GGC)	ghrB →	glyoxylate/hydroxypyruvate reductase B
1	1489443	C→T	R251R (CGC→CGT)	ghrB →	glyoxylate/hydroxypyruvate reductase B																													1
1	1503353	T→C	Y212C (TAT→TGT)	AK34_1395 ←	amino acid permease family protein
1	1526107	G→A	Q148Q (CAG→CAA)	AK34_1418 →	efflux transporter, RND family, MFP subunit	1	1	1	1	1	1	1	1	1	1	1	1	1	1	1	1	1	1	1	1	1	1	1	1	1	1	1	1	1	1	1	1	1	1	1	1	1	1	1	1	1	1	1	1
1	1529448	T→G	M206L (ATG→CTG)	AK34_1419 ←	heavy metal sensor kinase family protein
1	1530192	(CTGTCG)1→2	coding (546/678 nt)	AK34_1421 ←	response regulator
1	1544285	C→T	R162H (CGC→CAC)	cbiT ←	precorrin‑6Y C5,15‑methyltransferase (decarboxylating), CbiT subunit
1	1562443	Δ12 bp	coding (421‑432/1311 nt)	AK34_1451 →	cobB/CobQ‑like glutamine amidotransferase domain protein
1	1565435	+C	coding (877/906 nt)	AK34_1453 →	hypothetical protein
1	1567932	C→G	G598R (GGC→CGC)	AK34_1456 ←	TonB‑dependent siderophore receptor family protein	1	1	1	1	1	1	1	1	1	1	1	1	1	1	1	1	1	1	1	1	1	1	1	1	1	1	1	1	1	1	1	1	1	1	1	1	1	1	1	1	1	1	1	1
1	1570249	Δ15,863 bp		[AK34_1457]–[dltA]	[AK34_1457], AK34_1458, AK34_1459, [dltA]					1						1																								1
1	1579185	G→C	A2570G (GCG→GGG)	dltA ←	D‑alanine‑‑poly(phosphoribitol) ligase, subunit 1					Δ						Δ																								Δ
1	1582874	C→A	A1340A (GCG→GCT)	dltA ←	D‑alanine‑‑poly(phosphoribitol) ligase, subunit 1			?		Δ				?		Δ																								Δ
1	1595972	Δ1 bp	intergenic (‑50/‑950)	AK34_1468 ← / → AK34_1469	RNA polymerase sigma factor, sigma‑70 family protein/hypothetical protein				1									1			1		1				1	1
1	1598825	+C	coding (107/1473 nt)	AK34_1471 ←	efflux transporter, outer membrane factor (OMF) lipo, NodT family protein
1	1598827	+GC	coding (105/1473 nt)	AK34_1471 ←	efflux transporter, outer membrane factor (OMF) lipo, NodT family protein
1	1603365	+TAT	intergenic (‑82/‑69)	AK34_1473 ← / → AK34_1474	efflux transporter, RND family, MFP subunit/bacterial regulatory s, tetR family protein
1	1603444	A→C	K4T (AAG→ACG)	AK34_1474 →	bacterial regulatory s, tetR family protein	1	1	1	1	1	1	1	1	1	1	1	1	1	1	1	1	1	1	1	1	1	1	1	1	1	1	1	1	1	1	1	1	1	1	1	1	1	1	1	1	1	1	1	1
1	1604480	G→T	V20V (GTG→GTT)	AK34_1475 →	peptidase M23 family protein
1	1607399	(GCGT)8→7		[AK34_1478]	[AK34_1478]																																				1
1	1637279	C→A	G112C (GGC→TGC)	AK34_1503 ←	bacterial regulatory helix‑turn‑helix, lysR family protein
1	1639008	C→T	P415L (CCG→CTG)	AK34_1504 →	peptidase M20/M25/M40 family protein				1									1			1		1				1	1
1	1643883	G→A	Q199Q (CAG→CAA)	nuc →	endonuclease domain protein	1	1	1	1	1	1	1	1	1	1	1	1	1	1	1	1	1	1	1	1	1	1	1	1	1	1	1	1	1	1	1	1	1	1	1	1	1	1	1	1	1	1	1	1
1	1648715	Δ57,890 bp	82 gene deletion	[AK34_1515]–[AK34_1597]	83 genes - click to expand: AK34_1515, AK34_1516, AK34_1517, AK34_1518, AK34_1519, AK34_1520, AK34_1521, AK34_1522, AK34_1523, AK34_1524, AK34_1525, AK34_1526, AK34_1527, AK34_1528, AK34_1529, AK34_1530, AK34_1532, AK34_1531, AK34_1533, AK34_1534, AK34_1535, AK34_1536, AK34_1537, AK34_1538, AK34_1539, AK34_1541, AK34_1540, AK34_1542, AK34_1543, AK34_1544, AK34_1545, AK34_1546, AK34_1547, AK34_154…				1						1			1	1	1	1	1	1	1	1	1	1	1	1		1	1	1		1	1									1
1	1660014	C→A	D104Y (GAC→TAC)	AK34_1533 ←	hypothetical protein				Δ						Δ			Δ	Δ	Δ	Δ	Δ	Δ	Δ	Δ	Δ	Δ	Δ	Δ		Δ	Δ	Δ		Δ	Δ									Δ
1	1678342	G→A	A108V (GCG→GTG)	AK34_1557 ←	hypothetical protein				Δ						Δ			Δ	Δ	Δ	Δ	Δ	Δ	Δ	Δ	Δ	Δ	Δ	Δ		Δ	Δ	Δ		Δ	Δ		1							Δ
1	1690354	G→A	S62S (TCG→TCA)	AK34_1577 →	AAA domain protein				Δ						Δ			Δ	Δ	Δ	Δ	Δ	Δ	Δ	Δ	Δ	Δ	Δ	Δ		Δ	Δ	Δ		Δ	Δ									Δ
1	1698749	G→A	G593D (GGC→GAC)	AK34_1585 →	C‑5 cytosine‑specific DNA methylase family protein				Δ						Δ			Δ	Δ	Δ	Δ	Δ	Δ	Δ	Δ	Δ	Δ	Δ	Δ		Δ	Δ	Δ		Δ	Δ									Δ
1	1728802	T→G	V204G (GTC→GGC)	AK34_1624 →	ABC transporter, substrate‑binding, aliphatic sulfonates family protein
1	1740331	C→G	S398W (TCG→TGG)	AK34_1634 →	sugar (and other) transporter family protein
1	1741803	G→A	intergenic (+400/‑98)	AK34_1635 → / → AK34_1636	bacterial regulatory s, tetR family protein/AMP‑binding enzyme family protein
1	1755292	G→C	A236G (GCG→GGG)	AK34_1648 ←	response regulator
1	1759094	G→T	L81I (CTC→ATC)	AK34_1652 ←	type IV leader peptidase family protein
1	1776926	G→A	E143K (GAG→AAG)	AK34_1665 →	efflux transporter, outer membrane factor (OMF) lipo, NodT family protein
1	1779155	C→A	F367L (TTC→TTA)	AK34_1666 →	efflux pump membrane family protein
1	1783694	C→A	A541S (GCC→TCC)	infB ←	translation initiation factor IF‑2
1	1787450	(A)9→10	intergenic (‑111/+346)	AK34_1672 ← / ← AK34_1673	hypothetical protein/pseudouridine synthase family protein	1	1	1	1	1	1	1	1	1	1	1	1	1	1	1	1	1	1	1	1	1	1	1	1	1	1		1	1	1	1	1	1	1	1	1	1	1	1	1	1	1	1	1
1	1793284	T→G	intergenic (‑270/‑164)	AK34_1676 ← / → AK34_1677	bacterial regulatory helix‑turn‑helix, lysR family protein/hypothetical protein
1	1794949	Δ1 bp	intergenic (‑124/‑77)	AK34_1679 ← / → AK34_1680	hypothetical protein/hypothetical protein
1	1806151	C→A	intergenic (‑161/+69)	pheS ← / ← rplT	phenylalanine‑‑tRNA ligase, alpha subunit/ribosomal protein L20
1	1808118	T→C	E453G (GAG→GGG)	thrS ←	threonine‑‑tRNA ligase																																		1
1	1828976	G→A	G116G (GGC→GGT)	AK34_1713 ←	acyltransferase family protein
1	1842397	G→A	T277M (ACG→ATG)	AK34_1727 ←	hypothetical protein		1				1		1																								1		1		1		1						1
1	1852397	G→A	D142D (GAC→GAT)	AK34_1733 ←	hypothetical protein	1	1	1	1	1	1	1	1	1	1	1	1	1	1	1	1	1	1	1	1	1	1	1	1	1	1	1	1	1	1	1	1	1	1	1	1	1	1	1	1	1	1	1	1
1	1853944	A→C	V435G (GTA→GGA)	AK34_1734 ←	his Kinase A domain protein	1																								1								1				1		1		1		1
1	1856668	G→A	P217L (CCG→CTG)	AK34_1736 ←	hypothetical protein
1	1863124	G→C	R136G (CGG→GGG)	AK34_1742 ←	oxidoreductase, Gfo/Idh/MocA family									1
1	1881490	G→A	D134D (GAC→GAT)	AK34_1759 ←	acyl‑ACP thioesterase family protein
1	1900146	G→T	A31E (GCG→GAG)	AK34_1778 ←	alginate export family protein
1	1906500	G→A	G11S (GGC→AGC)	AK34_1786 →	XapX domain protein
1	1911192	A→C	L95R (CTG→CGG)	AK34_1791 ←	hypothetical protein
1	1935229	T→C	F280S (TTC→TCC)	AK34_1807 →	gram‑negative porin family protein																																												1
1	1937803	T→G	intergenic (‑168/+50)	AK34_1809 ← / ← AK34_1810	hypothetical protein/mltA‑interacting MipA family protein				1									1			1		1				1	1
1	1944428	C→T	S974S (TCC→TCT)	AK34_1813 →	PAS fold family protein
1	1950001	+T	coding (8338/10140 nt)	AK34_1816 ←	hypothetical protein
1	1952084	G→A	A2085A (GCC→GCT)	AK34_1816 ←	hypothetical protein
1	1959651	C→A	V197V (GTG→GTT)	AK34_1817 ←	trkA‑N domain protein
1	1959942	G→C	F100L (TTC→TTG)	AK34_1817 ←	trkA‑N domain protein
1	1963191	T→G	K210T (AAG→ACG)	AK34_1821 ←	hypothetical protein
1	1972277	(GC)4→3	intergenic (‑280/+69)	AK34_1832 ← / ← AK34_1833	helix‑turn‑helix domain protein/bacterial regulatory helix‑turn‑helix, lysR family protein
1	1982589	G→A	P248P (CCG→CCA)	AK34_1844 →	FAD dependent oxidoreductase family protein
1	1987364	G→A	intergenic (+105/‑264)	AK34_1849 → / → AK34_1850	lysM domain protein/AMP‑binding enzyme family protein
1	2029454	C→T	T9T (ACC→ACT)	AK34_1886 →	sugar (and other) transporter family protein
1	2031497	Δ1 bp	intergenic (‑269/+347)	AK34_1887 ← / ← AK34_1888	hypothetical protein/hypothetical protein	?	?	?	?	?	?	?	?	?	?	?	?	?	?	?	?	?	?	?	?	?	?	?	?	?	?	?	?	?	?	?	?	?	?	?	?	?	?	?	?	?	?	?	?
1	2031817	G→A	intergenic (‑589/+27)	AK34_1887 ← / ← AK34_1888	hypothetical protein/hypothetical protein
1	2034703	(TGGGGATTC)3→2	intergenic (‑161/+136)	AK34_1889 ← / ← AK34_1891	phosphoribosyl transferase domain protein/archaeal transcriptional regulator TrmB family protein
1	2034712	(TGGGGATTC)8→3	intergenic (‑170/+91)	AK34_1889 ← / ← AK34_1891	phosphoribosyl transferase domain protein/archaeal transcriptional regulator TrmB family protein
1	2034739	(TGGGGATTC)8→6	intergenic (‑197/+91)	AK34_1889 ← / ← AK34_1891	phosphoribosyl transferase domain protein/archaeal transcriptional regulator TrmB family protein
1	2034748	(TGGGGATTC)8→7	intergenic (‑206/+91)	AK34_1889 ← / ← AK34_1891	phosphoribosyl transferase domain protein/archaeal transcriptional regulator TrmB family protein
1	2035799	G→A	S207L (TCG→TTG)	mdcH ←	malonate decarboxylase, epsilon subunit
1	2037475	G→A	L162L (CTG→TTG)	mdcG ←	malonate decarboxylase holo‑[acyl‑carrier‑protein] synthase
1	2037771	+CG	coding (188/669 nt)	mdcG ←	malonate decarboxylase holo‑[acyl‑carrier‑protein] synthase
1	2070406	C→T	L465L (CTG→CTA)	AK34_1924 ←	ricin‑type beta‑trefoil lectin domain protein
1	2081759	G→C	S399S (TCC→TCG)	recD ←	exodeoxyribonuclease V, alpha subunit
1	2081787	(GCGATG)2→3	coding (1169/2412 nt)	recD ←	exodeoxyribonuclease V, alpha subunit
1	2081832	(GACGCA)7→6	coding (1119‑1124/2412 nt)	recD ←	exodeoxyribonuclease V, alpha subunit
1	2081837	(GACGCA)7→8	coding (1119/2412 nt)	recD ←	exodeoxyribonuclease V, alpha subunit																																			1
1	2086061	G→A	A202V (GCA→GTA)	recB ←	exodeoxyribonuclease V, beta subunit
1	2093366	G→C	Q44H (CAG→CAC)	AK34_1939 →	bacterial extracellular solute‑binding family protein
1	2093923	A→C	N230T (AAC→ACC)	AK34_1939 →	bacterial extracellular solute‑binding family protein																																												1
1	2100126	A→G	intergenic (+208/‑36)	AK34_1946 → / → AK34_1947	putative membrane protein/ammonium Transporter family protein
1	2106714	C→T	Q46* (CAG→TAG)	AK34_1951 →	MMPL family protein
1	2107140	C→T	Q188* (CAG→TAG)	AK34_1951 →	MMPL family protein
1	2115171	(GGTGCGGCGC)2→1	intergenic (‑204/+304)	AK34_1954 ← / ← AK34_1955	transposase family protein/NYN domain protein				1									1			1		1				1	1
1	2115355	(GCCGCCT)4→3	intergenic (‑388/+123)	AK34_1954 ← / ← AK34_1955	transposase family protein/NYN domain protein
1	2115361	(GCCGCCT)4→5	intergenic (‑394/+123)	AK34_1954 ← / ← AK34_1955	transposase family protein/NYN domain protein
1	2121298	C→T	L266L (CTC→CTT)	AK34_1959 →	HDOD domain protein
1	2126944	G→A	D39D (GAC→GAT)	astD ←	succinylglutamate‑semialdehyde dehydrogenase
1	2129151	T→C	T10A (ACG→GCG)	aruF ←	arginine/ornithine succinyltransferase, alpha subunit
1	2149756	C→T	P145L (CCG→CTG)	AK34_1985 →	luciferase oxidoreductase, group 1 family protein
1	2161231	A→G	Y230H (TAC→CAC)	AK34_1994 ←	glycosyl transferases group 1 family protein
1	2192707	T→G	S43R (AGC→CGC)	AK34_2021 ←	Rhs element Vgr family protein
1	2196136	A→T	V377E (GTA→GAA)	uvrC ←	excinuclease ABC subunit C
1	2196483	C→T	L261L (CTG→CTA)	uvrC ←	excinuclease ABC subunit C
1	2204304	T→G	E249D (GAA→GAC)	era ←	GTP‑binding protein Era
1	2227974	Δ2 bp	coding (1680‑1681/3147 nt)	AK34_2060 →	ribonuclease, Rne/Rng family domain protein
1	2231663	Δ81 bp	coding (229‑309/1293 nt)	AK34_2063 →	molybdenum cofactor synthesis domain protein
1	2233622	T→G	intergenic (+98/‑7)	AK34_2065 → / → AK34_2067	acetyltransferase domain protein/transposase family protein	1	1	1	1	1	1	1	1	1	1	1	1	1	1	1	1	1	1	1	1	1	1	1	1	1	1	1	1	1	1	1	1	1	1	1	1	1	1	1	1	1	1	1	1
1	2233975	T→C	L116P (CTG→CCG)	AK34_2067 →	transposase family protein
1	2245507	T→C	Y148H (TAC→CAC)	AK34_2079 →	azlC family protein
1	2253212	C→T	P39S (CCG→TCG)	AK34_2089 →	fecR family protein
1	2256558	G→C	F52L (TTC→TTG)	thyA ←	thymidylate synthase
1	2273514	G→A	I57I (ATC→ATT)	AK34_2110 ←	asnC‑type helix‑turn‑helix domain protein
1	2301099	G→T	T83K (ACG→AAG)	gyrA ←	DNA gyrase, A subunit	1	1	1	1	1	1	1	1	1	1	1	1	1	1	1	1	1	1	1	1	1	1	1	1	1	1	1	1	1	1	1	1	1	1	1	1	1	1	1	1	1	1	1	1
1	2305473	Δ1 bp	coding (257/270 nt)	AK34_2140 ←	hypothetical protein
1	2312970	T→C	I354V (ATC→GTC)	AK34_2146 ←	FAD binding domain protein
1	2317938	C→T	A85A (GCC→GCT)	AK34_2149 →	hypothetical protein
1	2319004	G→C	D128E (GAC→GAG)	AK34_2150 ←	hypothetical protein
1	2322606	C→T	P302L (CCG→CTG)	AK34_2153 →	amidase family protein
1	2323771	C→T	intergenic (+63/‑548)	AK34_2154 → / → xdhC	disulfide bond formation DsbB family protein/xanthine dehydrogenase accessory protein XdhC
1	2324060	C→T	intergenic (+352/‑259)	AK34_2154 → / → xdhC	disulfide bond formation DsbB family protein/xanthine dehydrogenase accessory protein XdhC
1	2328381	A→C	Q3H (CAA→CAC)	AK34_2158 →	hypothetical protein
1	2333290	C→A	D141E (GAC→GAA)	AK34_2161 →	fructose‑1‑6‑bisphosphatase family protein
1	2340535	C→T	Q176* (CAG→TAG)	AK34_2169 →	putative chorismate mutase
1	2350537	G→A	K87K (AAG→AAA)	rph →	ribonuclease PH
1	2353805	G→A	P22P (CCG→CCA)	AK34_2188 →	hypothetical protein																																												1
1	2359649	G→A	G82G (GGC→GGT)	AK34_2195 ←	YXWGXW repeat family protein
1	2384557	C→T	T28M (ACG→ATG)	AK34_2219 →	hypothetical protein
1	2404612	C→T	A13T (GCC→ACC)	AK34_2239 ←	sir2 family protein
1	2408616	A→G	intergenic (+1/+116)	AK34_2246 → / ← AK34_2247	hypothetical protein/bacterial regulatory helix‑turn‑helix, lysR family protein
1	2429511	C→T	Y161Y (TAC→TAT)	AK34_2269 →	hypothetical protein
1	2442153	A→G	V492A (GTG→GCG)	AK34_2281 ←	3‑beta hydroxysteroid dehydrogenase/isomerase family protein
1	2442407	G→C	I407M (ATC→ATG)	AK34_2281 ←	3‑beta hydroxysteroid dehydrogenase/isomerase family protein
1	2443873	+CG	coding (784/1017 nt)	AK34_2282 ←	glycosyl transferase 4 family protein
1	2444324	+G	coding (333/1017 nt)	AK34_2282 ←	glycosyl transferase 4 family protein
1	2444569	+G	coding (88/1017 nt)	AK34_2282 ←	glycosyl transferase 4 family protein
1	2451130	G→A	V119V (GTG→GTA)	AK34_2287 →	short chain dehydrogenase family protein									1
1	2454496	T→G	T324P (ACG→CCG)	AK34_2291 ←	glycosyl transferases group 1 family protein
1	2454672	Δ361 bp	coding (434‑794/1218 nt)	AK34_2291 ←	glycosyl transferases group 1 family protein
1	2454691	Δ1 bp	coding (775/1218 nt)	AK34_2291 ←	glycosyl transferases group 1 family protein
1	2454757	C→A	E237* (GAG→TAG)	AK34_2291 ←	glycosyl transferases group 1 family protein
1	2454843	Δ96 bp	coding (528‑623/1218 nt)	AK34_2291 ←	glycosyl transferases group 1 family protein
1	2455425	C→T	R14Q (CGG→CAG)	AK34_2291 ←	glycosyl transferases group 1 family protein
1	2456348	+CG	coding (191/1077 nt)	AK34_2292 ←	glycosyl transferases group 1 family protein
1	2457647	G→A	R299W (CGG→TGG)	gmd ←	GDP‑mannose 4,6‑dehydratase
1	2458120	Δ1 bp	coding (422/1041 nt)	gmd ←	GDP‑mannose 4,6‑dehydratase
1	2458252	G→C	P97R (CCG→CGG)	gmd ←	GDP‑mannose 4,6‑dehydratase
1	2460449	A→G	C611R (TGC→CGC)	AK34_2295 ←	glycosyl transferases group 1 family protein	1	1	1	1	1	1	1	1	1	1	1	1	1	1	1	1	1	1	1	1	1	1	1	1	1	1	1	1	1	1	1	1	1	1	1	1	1	1	1	1	1	1	1	1
1	2460637	T→C	H548R (CAT→CGT)	AK34_2295 ←	glycosyl transferases group 1 family protein			1		1				1		1	1																	1						1
1	2460649	A→G	L544P (CTG→CCG)	AK34_2295 ←	glycosyl transferases group 1 family protein	1																								1								1				1		1		1		1
1	2460700	A→C	L527R (CTC→CGC)	AK34_2295 ←	glycosyl transferases group 1 family protein
1	2460953	C→T	E443K (GAA→AAA)	AK34_2295 ←	glycosyl transferases group 1 family protein
1	2463875	+GC	intergenic (‑267/+76)	AK34_2296 ← / ← AK34_2297	mycolic acid cyclopropane synthetase family protein/mannose‑1‑phosphate guanylyltransferase/mannose‑6‑phosphate isomerase
1	2464083	G→C	Y438* (TAC→TAG)	AK34_2297 ←	mannose‑1‑phosphate guanylyltransferase/mannose‑6‑phosphate isomerase
1	2464310	G→A	H363Y (CAC→TAC)	AK34_2297 ←	mannose‑1‑phosphate guanylyltransferase/mannose‑6‑phosphate isomerase
1	2464896	Δ1 bp	coding (501/1446 nt)	AK34_2297 ←	mannose‑1‑phosphate guanylyltransferase/mannose‑6‑phosphate isomerase
1	2464898	C→A	E167* (GAG→TAG)	AK34_2297 ←	mannose‑1‑phosphate guanylyltransferase/mannose‑6‑phosphate isomerase
1	2465042	(ATGATCGGCTGCCAGCACCAG)1→2	coding (355/1446 nt)	AK34_2297 ←	mannose‑1‑phosphate guanylyltransferase/mannose‑6‑phosphate isomerase
1	2465149	+T	coding (248/1446 nt)	AK34_2297 ←	mannose‑1‑phosphate guanylyltransferase/mannose‑6‑phosphate isomerase
1	2469586	G→C	A28P (GCG→CCG)	AK34_2302 →	methyltransferase, FkbM family domain protein
1	2471872	+CCG	coding (533/1038 nt)	AK34_2304 →	glycosyl transferases group 1 family protein	1	1	1		1	1	1	1	1		1	1													1				1			1	1	1	1	1	1	1	1		1	1	1	1
1	2473992	C→G	G184A (GGC→GCC)	AK34_2306 ←	ABC transporter family protein
1	2475961	T→G	L47R (CTC→CGC)	apaH →	bis(5'‑nucleosyl)‑tetraphosphatase
1	2484338	T→C	G254G (GGT→GGC)	AK34_2317 →	phosphomethylpyrimidine kinase family protein
1	2497424	G→C	intergenic (+63/‑229)	AK34_2331 → / → AK34_2332	drug resistance MFS transporter, drug:H+ antiporter‑2 family protein/sulfite exporter TauE/SafE family protein
1	2497431	G→C	intergenic (+70/‑222)	AK34_2331 → / → AK34_2332	drug resistance MFS transporter, drug:H+ antiporter‑2 family protein/sulfite exporter TauE/SafE family protein
1	2497470	T→C	intergenic (+109/‑183)	AK34_2331 → / → AK34_2332	drug resistance MFS transporter, drug:H+ antiporter‑2 family protein/sulfite exporter TauE/SafE family protein
1	2497473	C→A	intergenic (+112/‑180)	AK34_2331 → / → AK34_2332	drug resistance MFS transporter, drug:H+ antiporter‑2 family protein/sulfite exporter TauE/SafE family protein
1	2497480	A→G	intergenic (+119/‑173)	AK34_2331 → / → AK34_2332	drug resistance MFS transporter, drug:H+ antiporter‑2 family protein/sulfite exporter TauE/SafE family protein
1	2505670	G→A	L117L (CTC→CTT)	xdhC ←	xanthine dehydrogenase accessory protein XdhC
1	2509263	A→C	Y306D (TAT→GAT)	xdhA ←	xanthine dehydrogenase, small subunit
1	2509494	G→T	P229T (CCG→ACG)	xdhA ←	xanthine dehydrogenase, small subunit	1		1		1		1		1		1	1													1								1		1		1		1		1		1
1	2514999	A→G	I45T (ATC→ACC)	AK34_2345 ←	beta‑eliminating lyase family protein
1	2521875	G→A	F313F (TTC→TTT)	fahA ←	fumarylacetoacetase
1	2532794	A→G	D88G (GAT→GGT)	AK34_2361 →	hypothetical protein	1	1	1	1	1	1	1	1	1	1	1	1	1	1	1	1	1	1	1	1	1	1	1	1	1	1	1	1	1	1	1	1	1	1	1	1	1	1	1	1	1	1	1	1
1	2562571	T→C	A631A (GCA→GCG)	pabB ←	aminodeoxychorismate synthase, component I
1	2569255	G→A	intergenic (‑317/+169)	AK34_2402 ← / ← AK34_2403	grpE family protein/S4 domain protein
1	2579316	G→A	R473H (CGC→CAC)	AK34_2409 →	hypothetical protein
1	2587347	A→C	intergenic (‑28/+69)	hmp ← / ← AK34_2414	flavohemoprotein/cob(I)alamin adenosyltransferase, putative
1	2588631	G→A	R23H (CGC→CAC)	AK34_2415 →	FAD binding domain protein
1	2589280	G→C	M239I (ATG→ATC)	AK34_2415 →	FAD binding domain protein
1	2600611	A→G	V450A (GTG→GCG)	katG ←	catalase/peroxidase HPI
1	2601976	C→T	intergenic (‑17/+275)	katG ← / ← AK34_2426	catalase/peroxidase HPI/hypothetical protein
1	2602494	A→C	intergenic (‑106/+85)	AK34_2426 ← / ← AK34_2427	hypothetical protein/bacterial regulatory helix‑turn‑helix, lysR family protein	1	1	1	1	1	1	1	1	1	1	1	1	1	1	1	1	1	1	1	1	1	1	1	1	1	1	1	1	1	1	1	1	1	1	1	1	1	1	1	1	1	1	1	1
1	2609334	T→A	intergenic (+95/‑12)	yajC → / → secD	preprotein translocase, YajC subunit/export membrane protein SecD
1	2617599	G→C	intergenic (‑193/‑66)	AK34_2438 ← / → AK34_2439	prokaryotic cytochrome b561 family protein/paraquat‑inducible A family protein	1	1	1	1	1	1	1	1	1	1	1	1	1	1	1	1	1	1	1	1	1	1	1	1	1	1	1	1	1	1	1	1	1	1	1	1	1	1	1	1	1	1	1	1
1	2618587	C→G	Y87* (TAC→TAG)	AK34_2440 →	paraquat‑inducible A family protein
1	2632087	G→A	G373S (GGC→AGC)	trmU →	tRNA (5‑methylaminomethyl‑2‑thiouridylate)‑methyltransferase
1	2650437	T→A	M8K (ATG→AAG)	AK34_2471 →	osmC‑like family protein
1	2656774	G→A	T532T (ACG→ACA)	AK34_2475 →	outer membrane autotransporter barrel domain protein
1	2670997	T→G	T433P (ACG→CCG)	AK34_2486 ←	transporter, gluconate:H+ symporter family protein
1	2676229	A→C	intergenic (‑242/‑52)	edd ← / → AK34_2490	phosphogluconate dehydratase/SIS domain protein
1	2686593	A→G	intergenic (‑104/‑39)	AK34_2499 ← / → AK34_2500	smpA / OmlA family protein/ferric uptake regulator family protein
1	2699320	(CG)6→4	coding (640‑643/741 nt)	AK34_2511 →	RNA methyltransferase, RsmE family protein	1	1	1	1	1	1	1	1	1	1	1	1	1	1	1	1	1	1	1	1	1	1	1	1	1	1	1	1	1	1	1	1	1	1	1	1	1	1	1	1	1	1	1	1
1	2711815	G→T	H120N (CAC→AAC)	AK34_2523 ←	ABC transporter family protein
1	2716124	T→G	N212T (AAC→ACC)	AK34_2528 ←	iclR helix‑turn‑helix domain protein
1	2717910	G→A	L423L (CTG→TTG)	AK34_2530 ←	serine carboxypeptidase family protein
1	2733420	G→C	K283N (AAG→AAC)	AK34_2544 →	pfkB carbohydrate kinase family protein
1	2742175	G→A	intergenic (‑76/‑14)	AK34_2551 ← / → ffh	cytochrome C assembly family protein/signal recognition particle protein
1	2753788	G→A	Q265Q (CAG→CAA)	AK34_2564 →	CBS domain protein
1	2762774	G→A	T780I (ACC→ATC)	secA ←	preprotein translocase, SecA subunit
1	2765164	A→C	intergenic (‑52/‑203)	secA ← / → AK34_2575	preprotein translocase, SecA subunit/hypothetical protein
1	2767092	C→T	intergenic (‑231/+10)	lpxC ← / ← AK34_2577	UDP‑3‑O‑[3‑hydroxymyristoyl] N‑acetylglucosamine deacetylase/ahpC/TSA family protein
1	2767644	G→C	intergenic (‑36/+150)	AK34_2577 ← / ← ftsZ	ahpC/TSA family protein/cell division protein FtsZ
1	2780103	A→C	L498R (CTC→CGC)	murE ←	UDP‑N‑acetylmuramyl‑tripeptide synthetase family protein
1	2782029	G→A	L474F (CTC→TTC)	AK34_2589 ←	penicillin binding transpeptidase domain protein
1	2782869	C→T	D194N (GAT→AAT)	AK34_2589 ←	penicillin binding transpeptidase domain protein
1	2792096	G→C	intergenic (‑371/+53)	AK34_2596 ← / ← AK34_2597	molybdopterin oxidoreductase Fe4S4 domain protein/5S ribosomal RNA									1
1	2792104	C→T	intergenic (‑379/+45)	AK34_2596 ← / ← AK34_2597	molybdopterin oxidoreductase Fe4S4 domain protein/5S ribosomal RNA									1
1	2792125	+G	intergenic (‑400/+24)	AK34_2596 ← / ← AK34_2597	molybdopterin oxidoreductase Fe4S4 domain protein/5S ribosomal RNA
1	2808103	C→T	intergenic (+65/‑296)	gph → / → trpE	phosphoglycolate phosphatase, bacterial/anthranilate synthase component I																																										1
1	2812740	Δ3 bp	coding (389‑391/627 nt)	AK34_2618 →	CYTH domain protein	1	1	1		1	1	1	1	1		1	1													1							1	1	1	1	1	1	1	1		1	1	1	1
1	2821677	T→G	intergenic (‑41/+779)	gabP ← / ← AK34_2626	GABA permease/major Facilitator Superfamily protein
1	2826423	G→A	Q300Q (CAG→CAA)	ccmA →	heme ABC exporter, ATP‑binding protein CcmA
1	2834205	A→C	T37P (ACG→CCG)	prmC →	protein‑(glutamine‑N5) methyltransferase, release factor‑specific
1	2839542	Δ51 bp	coding (1050‑1100/1251 nt)	AK34_2643 ←	hsp70 family protein
1	2841061	C→T	L127L (CTG→CTA)	AK34_2644 ←	nitroreductase family protein
1	2845055	T→G	Y78S (TAC→TCC)	AK34_2648 ←	methyltransferase domain protein	1	1	1	1	1	1	1	1	1	1	1	1	1	1	1	1	1	1	1	1	1	1	1	1	1	1	1	1	1	1	1	1	1	1	1	1	1	1	1	1	1	1	1	1
1	2852456	G→A	intergenic (‑21/‑101)	AK34_2653 ← / → AK34_2654	hypothetical protein/D‑alanyl‑D‑alanine carboxypeptidase family protein
1	2854339	G→A	P212P (CCG→CCA)	AK34_2655 →	intracellular multiplication and macrophage‑killing family protein
1	2869705	G→A	Q84* (CAG→TAG)	AK34_2665 ←	hypothetical protein
1	2881534	T→G	K865T (AAG→ACG)	AK34_2673 ←	Rhs element Vgr family protein
1	2883176	C→T	D318N (GAT→AAT)	AK34_2673 ←	Rhs element Vgr family protein
1	2890034	C→T	intergenic (+927/+173)	AK34_2678 → / ← AK34_2679	integrase core domain protein/pirin family protein
1	2890061	A→C	intergenic (+954/+146)	AK34_2678 → / ← AK34_2679	integrase core domain protein/pirin family protein
1	2907907	C→G	R285R (CGC→CGG)	AK34_2698 →	hypothetical protein																																1
1	2912938	T→G	N96H (AAC→CAC)	AK34_2702 ←	hypothetical protein	1	1	1	1	1	1	1	1	1	1	1	1	1	1	1	1	1	1	1	1	1	1	1	1	1	1	1	1	1	1	1	1	1	1	1	1	1	1	1	1	1	1	1	1
1	2924699	C→T	G76D (GGC→GAC)	AK34_2718 ←	marC integral membrane family protein
1	2927653	A→G	V168A (GTC→GCC)	hisD ←	histidinol dehydrogenase
1	2935816	G→A	G269G (GGC→GGT)	AK34_2732 ←	ABC transporter family protein
1	2950324	Δ40 bp	coding (980‑1019/4704 nt)	AK34_2742 ←	glutamine amidotransferases class‑II family protein
1	2958484	C→T	L9L (CTG→CTA)	AK34_2749 ←	bacterial extracellular solute‑binding family protein
1	2976045	A→C	intergenic (+71/‑181)	ysxC → / → AK34_2766	ribosome biogenesis GTP‑binding protein YsxC/delta‑aminolevulinic acid dehydratase family protein	1																																1				1		1		1		1
1	2977277	A→T	intergenic (+53/+42)	AK34_2766 → / ← AK34_2767	delta‑aminolevulinic acid dehydratase family protein/cytochrome C biogenesis transmembrane region family protein
1	2979582	G→T	intergenic (‑91/+141)	AK34_2768 ← / ← rplQ	cutA1 divalent ion tolerance family protein/ribosomal protein L17	1																																1				1		1		1		1
1	2981143	C→A	G31C (GGC→TGC)	rpoA ←	DNA‑directed RNA polymerase, alpha subunit
1	2983121	A→G	F69L (TTC→CTC)	infA ←	translation initiation factor IF‑1	1	1	1	1	1	1	1	1	1	1	1	1	1	1	1	1	1	1	1	1	1	1	1	1	1	1	1	1	1	1	1	1	1	1	1	1	1	1	1	1	1	1	1	1
1	2989863	C→A	A50A (GCG→GCT)	rplP ←	ribosomal protein L16
1	2992184	G→C	L33L (CTC→CTG)	rplB ←	ribosomal protein L2	1	1	1	1	1	1	1	1	1	1	1	1	1	1	1	1	1	1	1	1	1	1	1	1	1	1	1	1	1	1	1	1	1	1	1	1	1	1	1	1	1	1	1	1
1	2996152	C→G	V607L (GTG→CTG)	fusA ←	translation elongation factor G
1	2996159	G→C	N604K (AAC→AAG)	fusA ←	translation elongation factor G
1	2996165	3 bp→GCG	coding (1804‑1806/2103 nt)	fusA ←	translation elongation factor G
1	2996280	A→T	F564Y (TTC→TAC)	fusA ←	translation elongation factor G		1						?																										?		1		1				1		1
1	2996288	C→G	L561L (CTG→CTC)	fusA ←	translation elongation factor G		1				?		?																										?								1		?
1	2996330	C→G	A547A (GCG→GCC)	fusA ←	translation elongation factor G		?				?		?																								?		?		?		?				?		?
1	2996377	A→T	F532I (TTC→ATC)	fusA ←	translation elongation factor G		?				?		?																								?		?		?		?				?		?
1	2996506	G→C	R489G (CGC→GGC)	fusA ←	translation elongation factor G	1		1	1	1	?	1	?	1	1	1	1	1	1	1	1	1	1	1	1	1	1	1	1	1	1	1	1	1	1	1	?	1	?	1		1		1	1	1		1	?
1	2996531	G→C	T480T (ACC→ACG)	fusA ←	translation elongation factor G		1				1		1																								1		?		1		1				1		1
1	2996540	C→G	V477V (GTG→GTC)	fusA ←	translation elongation factor G		1				1		1																								1		1		1		1				1		1
1	2996597	G→C	G458G (GGC→GGG)	fusA ←	translation elongation factor G
1	2996600	C→G	S457S (TCG→TCC)	fusA ←	translation elongation factor G
1	2996603	A→G	I456I (ATT→ATC)	fusA ←	translation elongation factor G
1	2996627	A→G	D448D (GAT→GAC)	fusA ←	translation elongation factor G
1	2996666	A→G	R435R (CGT→CGC)	fusA ←	translation elongation factor G
1	2996669	A→G	N434N (AAT→AAC)	fusA ←	translation elongation factor G
1	2996696	G→A	D425D (GAC→GAT)	fusA ←	translation elongation factor G
1	2998491	T→G	K25T (AAG→ACG)	rpsG ←	ribosomal protein S7
1	3003693	G→A	I982I (ATC→ATT)	rpoC ←	DNA‑directed RNA polymerase, beta' subunit
1	3005231	C→G	V470L (GTG→CTG)	rpoC ←	DNA‑directed RNA polymerase, beta' subunit
1	3005235	A→G	V468V (GTT→GTC)	rpoC ←	DNA‑directed RNA polymerase, beta' subunit
1	3005238	G→T	A467A (GCC→GCA)	rpoC ←	DNA‑directed RNA polymerase, beta' subunit
1	3005262	G→A	A459A (GCC→GCT)	rpoC ←	DNA‑directed RNA polymerase, beta' subunit
1	3005271	C→G	A456A (GCG→GCC)	rpoC ←	DNA‑directed RNA polymerase, beta' subunit
1	3005275	G→T	A455E (GCG→GAG)	rpoC ←	DNA‑directed RNA polymerase, beta' subunit
1	3005277	G→A	C454C (TGC→TGT)	rpoC ←	DNA‑directed RNA polymerase, beta' subunit
1	3005280	2 bp→AG	coding (1358‑1359/4242 nt)	rpoC ←	DNA‑directed RNA polymerase, beta' subunit
1	3005283	G→C	L452L (CTC→CTG)	rpoC ←	DNA‑directed RNA polymerase, beta' subunit
1	3005298	A→G	I447I (ATT→ATC)	rpoC ←	DNA‑directed RNA polymerase, beta' subunit
1	3005301	C→G	A446A (GCG→GCC)	rpoC ←	DNA‑directed RNA polymerase, beta' subunit
1	3005307	G→A	G444G (GGC→GGT)	rpoC ←	DNA‑directed RNA polymerase, beta' subunit
1	3005315	2 bp→CG	coding (1323‑1324/4242 nt)	rpoC ←	DNA‑directed RNA polymerase, beta' subunit
1	3005320	2 bp→TT	coding (1318‑1319/4242 nt)	rpoC ←	DNA‑directed RNA polymerase, beta' subunit
1	3005331	C→G	A436A (GCG→GCC)	rpoC ←	DNA‑directed RNA polymerase, beta' subunit
1	3005340	G→A	G433G (GGC→GGT)	rpoC ←	DNA‑directed RNA polymerase, beta' subunit
1	3005343	G→C	L432L (CTC→CTG)	rpoC ←	DNA‑directed RNA polymerase, beta' subunit
1	3005346	A→G	R431R (CGT→CGC)	rpoC ←	DNA‑directed RNA polymerase, beta' subunit
1	3005355	C→G	T428T (ACG→ACC)	rpoC ←	DNA‑directed RNA polymerase, beta' subunit
1	3005361	C→T	A426A (GCG→GCA)	rpoC ←	DNA‑directed RNA polymerase, beta' subunit
1	3005478	C→T	V387V (GTG→GTA)	rpoC ←	DNA‑directed RNA polymerase, beta' subunit
1	3006924	C→G	T1281T (ACG→ACC)	rpoB ←	DNA‑directed RNA polymerase, beta subunit
1	3006927	C→A	V1280V (GTG→GTT)	rpoB ←	DNA‑directed RNA polymerase, beta subunit
1	3006929	2 bp→TC	coding (3837‑3838/4107 nt)	rpoB ←	DNA‑directed RNA polymerase, beta subunit
1	3006932	2 bp→TG	coding (3834‑3835/4107 nt)	rpoB ←	DNA‑directed RNA polymerase, beta subunit
1	3006945	C→G	T1274T (ACG→ACC)	rpoB ←	DNA‑directed RNA polymerase, beta subunit
1	3006948	C→G	S1273S (TCG→TCC)	rpoB ←	DNA‑directed RNA polymerase, beta subunit
1	3006951	A→G	R1272R (CGT→CGC)	rpoB ←	DNA‑directed RNA polymerase, beta subunit
1	3006954	C→G	A1271A (GCG→GCC)	rpoB ←	DNA‑directed RNA polymerase, beta subunit
1	3006960	C→A	M1269I (ATG→ATT)	rpoB ←	DNA‑directed RNA polymerase, beta subunit
1	3006966	G→C	D1267E (GAC→GAG)	rpoB ←	DNA‑directed RNA polymerase, beta subunit
1	3006975	A→G	L1264L (CTT→CTC)	rpoB ←	DNA‑directed RNA polymerase, beta subunit
1	3006994	T→A	Y1258F (TAC→TTC)	rpoB ←	DNA‑directed RNA polymerase, beta subunit
1	3009042	G→A	I575I (ATC→ATT)	rpoB ←	DNA‑directed RNA polymerase, beta subunit
1	3009042	G→A	I575I (ATC→ATT)	rpoB ←	DNA‑directed RNA polymerase, beta subunit
1	3009051	A→G	G572G (GGT→GGC)	rpoB ←	DNA‑directed RNA polymerase, beta subunit
1	3009051	A→G	G572G (GGT→GGC)	rpoB ←	DNA‑directed RNA polymerase, beta subunit
1	3009060	C→A	T569T (ACG→ACT)	rpoB ←	DNA‑directed RNA polymerase, beta subunit
1	3009060	C→A	T569T (ACG→ACT)	rpoB ←	DNA‑directed RNA polymerase, beta subunit
1	3009063	T→C	E568E (GAA→GAG)	rpoB ←	DNA‑directed RNA polymerase, beta subunit
1	3009063	T→C	E568E (GAA→GAG)	rpoB ←	DNA‑directed RNA polymerase, beta subunit
1	3009066	G→A	I567I (ATC→ATT)	rpoB ←	DNA‑directed RNA polymerase, beta subunit
1	3009066	G→A	I567I (ATC→ATT)	rpoB ←	DNA‑directed RNA polymerase, beta subunit
1	3009077	C→T	V564M (GTG→ATG)	rpoB ←	DNA‑directed RNA polymerase, beta subunit
1	3009077	C→T	V564M (GTG→ATG)	rpoB ←	DNA‑directed RNA polymerase, beta subunit
1	3009092	2 bp→AA	coding (1674‑1675/4107 nt)	rpoB ←	DNA‑directed RNA polymerase, beta subunit
1	3009092	2 bp→AA	coding (1674‑1675/4107 nt)	rpoB ←	DNA‑directed RNA polymerase, beta subunit
1	3009095	G→C	P558A (CCG→GCG)	rpoB ←	DNA‑directed RNA polymerase, beta subunit
1	3009095	G→C	P558A (CCG→GCG)	rpoB ←	DNA‑directed RNA polymerase, beta subunit
1	3009099	C→G	V556V (GTG→GTC)	rpoB ←	DNA‑directed RNA polymerase, beta subunit
1	3009099	C→G	V556V (GTG→GTC)	rpoB ←	DNA‑directed RNA polymerase, beta subunit
1	3009105	A→T	R554R (CGT→CGA)	rpoB ←	DNA‑directed RNA polymerase, beta subunit
1	3009105	A→T	R554R (CGT→CGA)	rpoB ←	DNA‑directed RNA polymerase, beta subunit
1	3009111	T→C	E552E (GAA→GAG)	rpoB ←	DNA‑directed RNA polymerase, beta subunit
1	3009111	T→C	E552E (GAA→GAG)	rpoB ←	DNA‑directed RNA polymerase, beta subunit
1	3009116	A→T	F551I (TTC→ATC)	rpoB ←	DNA‑directed RNA polymerase, beta subunit
1	3009116	A→T	F551I (TTC→ATC)	rpoB ←	DNA‑directed RNA polymerase, beta subunit
1	3009120	T→G	A549A (GCA→GCC)	rpoB ←	DNA‑directed RNA polymerase, beta subunit
1	3009120	T→G	A549A (GCA→GCC)	rpoB ←	DNA‑directed RNA polymerase, beta subunit
1	3009129	G→A	R546R (CGC→CGT)	rpoB ←	DNA‑directed RNA polymerase, beta subunit
1	3009129	G→A	R546R (CGC→CGT)	rpoB ←	DNA‑directed RNA polymerase, beta subunit
1	3009132	C→G	T545S (ACG→TCC)	rpoB ←	DNA‑directed RNA polymerase, beta subunit
1	3009132	C→G	T545S (ACG→TCC)	rpoB ←	DNA‑directed RNA polymerase, beta subunit
1	3009134	T→A	T545S (ACG→TCC)	rpoB ←	DNA‑directed RNA polymerase, beta subunit
1	3009134	T→A	T545S (ACG→TCC)	rpoB ←	DNA‑directed RNA polymerase, beta subunit
1	3009159	A→C	V536M (GTT→CTG)	rpoB ←	DNA‑directed RNA polymerase, beta subunit
1	3009159	A→C	V536M (GTT→CTG)	rpoB ←	DNA‑directed RNA polymerase, beta subunit
1	3009161	C→G	V536M (GTT→CTG)	rpoB ←	DNA‑directed RNA polymerase, beta subunit
1	3009161	C→G	V536M (GTT→CTG)	rpoB ←	DNA‑directed RNA polymerase, beta subunit
1	3009174	C→G	T531T (ACG→ACC)	rpoB ←	DNA‑directed RNA polymerase, beta subunit
1	3009174	C→G	T531T (ACG→ACC)	rpoB ←	DNA‑directed RNA polymerase, beta subunit
1	3009183	C→G	S528S (TCG→TCC)	rpoB ←	DNA‑directed RNA polymerase, beta subunit
1	3009183	C→G	S528S (TCG→TCC)	rpoB ←	DNA‑directed RNA polymerase, beta subunit
1	3009189	C→G	P526S (CCG→TCC)	rpoB ←	DNA‑directed RNA polymerase, beta subunit
1	3009189	C→G	P526S (CCG→TCC)	rpoB ←	DNA‑directed RNA polymerase, beta subunit
1	3009191	G→A	P526S (CCG→TCC)	rpoB ←	DNA‑directed RNA polymerase, beta subunit
1	3009191	G→A	P526S (CCG→TCC)	rpoB ←	DNA‑directed RNA polymerase, beta subunit
1	3010465	C→A	R101L (CGC→CTC)	rpoB ←	DNA‑directed RNA polymerase, beta subunit
1	3010465	C→A	R101L (CGC→CTC)	rpoB ←	DNA‑directed RNA polymerase, beta subunit
1	3014527	G→A	L20L (CTG→TTG)	secE ←	preprotein translocase, SecE subunit
1	3014527	G→A	L20L (CTG→TTG)	secE ←	preprotein translocase, SecE subunit
1	3023688	C→G	intergenic (‑379/+191)	AK34_2823 ← / ← AK34_2824	16S ribosomal RNA/GDSL‑like Lipase/Acylhydrolase family protein
1	3023688	C→G	intergenic (‑379/+191)	AK34_2823 ← / ← AK34_2824	16S ribosomal RNA/GDSL‑like Lipase/Acylhydrolase family protein
1	3041521	C→T	intergenic (+123/‑260)	AK34_2838 → / → AK34_2839	phosphoribosyl transferase domain protein/phosphatidylethanolamine‑binding family protein	1	1	1	1	1	1	1	1	1	1	1	1	1	1	1	1	1	1	1	1	1	1	1	1	1	1	1	1	1	1	1	1	1	1	1	1	1	1	1	1	1	1	1	1
1	3041521	C→T	intergenic (+123/‑260)	AK34_2838 → / → AK34_2839	phosphoribosyl transferase domain protein/phosphatidylethanolamine‑binding family protein	1	1	1	1	1	1	1	1	1	1	1	1	1	1	1	1	1	1	1	1	1	1	1	1	1	1	1	1	1	1	1	1	1	1	1	1	1	1	1	1	1	1	1	1
1	3053220	C→G	P89R (CCG→CGG)	AK34_2849 →	mut7‑C ubiquitin family protein
1	3053220	C→G	P89R (CCG→CGG)	AK34_2849 →	mut7‑C ubiquitin family protein
1	3061117	C→T	R51R (CGC→CGT)	AK34_2857 →	D‑galactonate transporter family protein
1	3061117	C→T	R51R (CGC→CGT)	AK34_2857 →	D‑galactonate transporter family protein
1	3066722	G→C	R108G (CGC→GGC)	AK34_2863 ←	BON domain protein
1	3066722	G→C	R108G (CGC→GGC)	AK34_2863 ←	BON domain protein
1	3076921	C→T	C276Y (TGC→TAC)	AK34_2875 ←	receptor ligand binding region family protein
1	3076921	C→T	C276Y (TGC→TAC)	AK34_2875 ←	receptor ligand binding region family protein
1	3083359	C→T	intergenic (‑147/+21)	AK34_2880 ← / ← ahcY	hypothetical protein/adenosylhomocysteinase
1	3083359	C→T	intergenic (‑147/+21)	AK34_2880 ← / ← ahcY	hypothetical protein/adenosylhomocysteinase
1	3085169	T→G	E199A (GAG→GCG)	AK34_2882 ←	RNA polymerase sigma factor, FliA/WhiG family protein
1	3085169	T→G	E199A (GAG→GCG)	AK34_2882 ←	RNA polymerase sigma factor, FliA/WhiG family protein
1	3091158	Δ5,747 bp		[flhB]–[AK34_2891]	[flhB], AK34_2887, AK34_2888, AK34_2889, AK34_2890, [AK34_2891]
1	3091158	Δ5,747 bp		[flhB]–[AK34_2891]	[flhB], AK34_2887, AK34_2888, AK34_2889, AK34_2890, [AK34_2891]
1	3093103	G→T	E394D (GAG→GAT)	AK34_2887 →	hypothetical protein
1	3093103	G→T	E394D (GAG→GAT)	AK34_2887 →	hypothetical protein
1	3098043	+CC	coding (640/1083 nt)	AK34_2893 ←	cheB methylesterase family protein
1	3098043	+CC	coding (640/1083 nt)	AK34_2893 ←	cheB methylesterase family protein
1	3109973	G→A	V170V (GTG→GTA)	AK34_2904 →	glycosyl transferases group 1 family protein
1	3109973	G→A	V170V (GTG→GTA)	AK34_2904 →	glycosyl transferases group 1 family protein
1	3121915	G→A	P141S (CCG→TCG)	AK34_2915 ←	hypothetical protein
1	3121915	G→A	P141S (CCG→TCG)	AK34_2915 ←	hypothetical protein
1	3122210	A→G	D42D (GAT→GAC)	AK34_2915 ←	hypothetical protein
1	3122210	A→G	D42D (GAT→GAC)	AK34_2915 ←	hypothetical protein
1	3122216	G→A	D40D (GAC→GAT)	AK34_2915 ←	hypothetical protein	?		?		?	?		?	?	1	?	?		1	1	1	1	1	?	1	1	1	1	1	?	1	1	?	?	1	1	?	?	?	?	?		1	?	?			?	?
1	3122216	G→A	D40D (GAC→GAT)	AK34_2915 ←	hypothetical protein	?		?		?	?		?	?	1	?	?		1	1	1	1	1	?	1	1	1	1	1	?	1	1	?	?	1	1	?	?	?	?	?		1	?	?			?	?
1	3122222	G→A	D38D (GAC→GAT)	AK34_2915 ←	hypothetical protein	1		?		?	1		1	1		?	?													1				1			1	1	1	1	?		1	1				1	?
1	3122222	G→A	D38D (GAC→GAT)	AK34_2915 ←	hypothetical protein	1		?		?	1		1	1		?	?													1				1			1	1	1	1	?		1	1				1	?
1	3122228	G→A	D36D (GAC→GAT)	AK34_2915 ←	hypothetical protein
1	3122228	G→A	D36D (GAC→GAT)	AK34_2915 ←	hypothetical protein
1	3122266	Δ3 bp	coding (68‑70/477 nt)	AK34_2915 ←	hypothetical protein
1	3122266	Δ3 bp	coding (68‑70/477 nt)	AK34_2915 ←	hypothetical protein
1	3137386	G→T	T164T (ACG→ACT)	AK34_2926 →	methyltransferase domain protein
1	3137386	G→T	T164T (ACG→ACT)	AK34_2926 →	methyltransferase domain protein
1	3137560	G→A	intergenic (+15/‑33)	AK34_2926 → / → wecE	methyltransferase domain protein/TDP‑4‑keto‑6‑deoxy‑D‑glucose transaminase family protein												1
1	3137560	G→A	intergenic (+15/‑33)	AK34_2926 → / → wecE	methyltransferase domain protein/TDP‑4‑keto‑6‑deoxy‑D‑glucose transaminase family protein												1
1	3141392	+T	coding (2594/2793 nt)	AK34_2928 →	glycosyl transferases group 1 family protein
1	3141392	+T	coding (2594/2793 nt)	AK34_2928 →	glycosyl transferases group 1 family protein
1	3141747	T→G	intergenic (+156/‑535)	AK34_2928 → / → cynT	glycosyl transferases group 1 family protein/carbonic anhydrase 1
1	3141747	T→G	intergenic (+156/‑535)	AK34_2928 → / → cynT	glycosyl transferases group 1 family protein/carbonic anhydrase 1
1	3141759	G→T	intergenic (+168/‑523)	AK34_2928 → / → cynT	glycosyl transferases group 1 family protein/carbonic anhydrase 1
1	3141759	G→T	intergenic (+168/‑523)	AK34_2928 → / → cynT	glycosyl transferases group 1 family protein/carbonic anhydrase 1
1	3141811	(TGGCCG)11→10	intergenic (+220/‑466)	AK34_2928 → / → cynT	glycosyl transferases group 1 family protein/carbonic anhydrase 1
1	3141811	(TGGCCG)11→10	intergenic (+220/‑466)	AK34_2928 → / → cynT	glycosyl transferases group 1 family protein/carbonic anhydrase 1
1	3141858	(TCCGTG)2→3	intergenic (+267/‑424)	AK34_2928 → / → cynT	glycosyl transferases group 1 family protein/carbonic anhydrase 1
1	3141858	(TCCGTG)2→3	intergenic (+267/‑424)	AK34_2928 → / → cynT	glycosyl transferases group 1 family protein/carbonic anhydrase 1
1	3141893	(CGTGTC)3→4	intergenic (+302/‑389)	AK34_2928 → / → cynT	glycosyl transferases group 1 family protein/carbonic anhydrase 1
1	3141893	(CGTGTC)3→4	intergenic (+302/‑389)	AK34_2928 → / → cynT	glycosyl transferases group 1 family protein/carbonic anhydrase 1
1	3141913	(GTGTC)5→6	intergenic (+322/‑369)	AK34_2928 → / → cynT	glycosyl transferases group 1 family protein/carbonic anhydrase 1
1	3141913	(GTGTC)5→6	intergenic (+322/‑369)	AK34_2928 → / → cynT	glycosyl transferases group 1 family protein/carbonic anhydrase 1
1	3141996	T→G	intergenic (+405/‑286)	AK34_2928 → / → cynT	glycosyl transferases group 1 family protein/carbonic anhydrase 1			?		?				?	?	?	?		?	?		?		?	?	?			?		?	?	?	?	?	?			?	?	?		?		?				?
1	3141996	T→G	intergenic (+405/‑286)	AK34_2928 → / → cynT	glycosyl transferases group 1 family protein/carbonic anhydrase 1			?		?				?	?	?	?		?	?		?		?	?	?			?		?	?	?	?	?	?			?	?	?		?		?				?
1	3157424	C→T	L215L (CTG→TTG)	gcvT →	glycine cleavage system T protein
1	3157424	C→T	L215L (CTG→TTG)	gcvT →	glycine cleavage system T protein
1	3165071	+AG	intergenic (‑228/+25)	AK34_2945 ← / ← AK34_2946	putative dTDP‑4‑dehydrorhamnose 3,5‑epimerase/hypothetical protein
1	3165071	+AG	intergenic (‑228/+25)	AK34_2945 ← / ← AK34_2946	putative dTDP‑4‑dehydrorhamnose 3,5‑epimerase/hypothetical protein
1	3172164	G→C	V160V (GTC→GTG)	acoD ←	acetaldehyde dehydrogenase 2
1	3172164	G→C	V160V (GTC→GTG)	acoD ←	acetaldehyde dehydrogenase 2
1	3172167	G→A	V159V (GTC→GTT)	acoD ←	acetaldehyde dehydrogenase 2
1	3172167	G→A	V159V (GTC→GTT)	acoD ←	acetaldehyde dehydrogenase 2
1	3172191	A→G	Y151Y (TAT→TAC)	acoD ←	acetaldehyde dehydrogenase 2
1	3172191	A→G	Y151Y (TAT→TAC)	acoD ←	acetaldehyde dehydrogenase 2
1	3172194	C→A	A150A (GCG→GCT)	acoD ←	acetaldehyde dehydrogenase 2
1	3172194	C→A	A150A (GCG→GCT)	acoD ←	acetaldehyde dehydrogenase 2
1	3172197	G→C	V149V (GTC→GTG)	acoD ←	acetaldehyde dehydrogenase 2
1	3172197	G→C	V149V (GTC→GTG)	acoD ←	acetaldehyde dehydrogenase 2
1	3172206	G→C	D146Q (GAC→CAG)	acoD ←	acetaldehyde dehydrogenase 2
1	3172206	G→C	D146Q (GAC→CAG)	acoD ←	acetaldehyde dehydrogenase 2
1	3172208	C→G	D146Q (GAC→CAG)	acoD ←	acetaldehyde dehydrogenase 2
1	3172208	C→G	D146Q (GAC→CAG)	acoD ←	acetaldehyde dehydrogenase 2
1	3172212	G→A	I144I (ATC→ATT)	acoD ←	acetaldehyde dehydrogenase 2
1	3172212	G→A	I144I (ATC→ATT)	acoD ←	acetaldehyde dehydrogenase 2
1	3172217	C→G	E143Q (GAG→CAG)	acoD ←	acetaldehyde dehydrogenase 2
1	3172217	C→G	E143Q (GAG→CAG)	acoD ←	acetaldehyde dehydrogenase 2
1	3172221	G→C	I141M (ATC→CTG)	acoD ←	acetaldehyde dehydrogenase 2
1	3172221	G→C	I141M (ATC→CTG)	acoD ←	acetaldehyde dehydrogenase 2
1	3172223	T→G	I141M (ATC→CTG)	acoD ←	acetaldehyde dehydrogenase 2
1	3172223	T→G	I141M (ATC→CTG)	acoD ←	acetaldehyde dehydrogenase 2
1	3172226	C→G	G140R (GGC→CGC)	acoD ←	acetaldehyde dehydrogenase 2
1	3172226	C→G	G140R (GGC→CGC)	acoD ←	acetaldehyde dehydrogenase 2
1	3172230	T→C	E138E (GAA→GAG)	acoD ←	acetaldehyde dehydrogenase 2
1	3172230	T→C	E138E (GAA→GAG)	acoD ←	acetaldehyde dehydrogenase 2
1	3183851	(TCGTGG)9→7	coding (336‑347/2613 nt)	AK34_2961 ←	copper‑translocating P‑type ATPase
1	3183851	(TCGTGG)9→7	coding (336‑347/2613 nt)	AK34_2961 ←	copper‑translocating P‑type ATPase
1	3183857	(TCGTGG)9→8	coding (336‑341/2613 nt)	AK34_2961 ←	copper‑translocating P‑type ATPase
1	3183857	(TCGTGG)9→8	coding (336‑341/2613 nt)	AK34_2961 ←	copper‑translocating P‑type ATPase
1	3183862	(TCGTGG)9→10	coding (336/2613 nt)	AK34_2961 ←	copper‑translocating P‑type ATPase																											1			1
1	3183862	(TCGTGG)9→11	coding (336/2613 nt)	AK34_2961 ←	copper‑translocating P‑type ATPase
1	3183862	(TCGTGG)9→10	coding (336/2613 nt)	AK34_2961 ←	copper‑translocating P‑type ATPase																											1			1
1	3183862	(TCGTGG)9→11	coding (336/2613 nt)	AK34_2961 ←	copper‑translocating P‑type ATPase
1	3183950	(CGATCG)3→2	coding (243‑248/2613 nt)	AK34_2961 ←	copper‑translocating P‑type ATPase
1	3183950	(CGATCG)3→2	coding (243‑248/2613 nt)	AK34_2961 ←	copper‑translocating P‑type ATPase
1	3189760	C→T	Q14Q (CAG→CAA)	AK34_2967 ←	bacterial regulatory s, tetR family protein
1	3189760	C→T	Q14Q (CAG→CAA)	AK34_2967 ←	bacterial regulatory s, tetR family protein
1	3217516	A→G	P188P (CCT→CCC)	AK34_2991 ←	4Fe‑4S iron sulfur cluster binding s, NifH/frxC family protein
1	3217516	A→G	P188P (CCT→CCC)	AK34_2991 ←	4Fe‑4S iron sulfur cluster binding s, NifH/frxC family protein
1	3221132	+AG	coding (648/756 nt)	AK34_2994 ←	ABC transporter family protein
1	3221132	+AG	coding (648/756 nt)	AK34_2994 ←	ABC transporter family protein
1	3235340	(AGCCGCGTG)2→3	intergenic (+142/‑125)	AK34_3005 → / → AK34_3006	bacterial regulatory helix‑turn‑helix, lysR family protein/CYTH domain protein										1				1	1		1		1	1	1			1		1	1	1		1	1									1
1	3235340	(AGCCGCGTG)2→3	intergenic (+142/‑125)	AK34_3005 → / → AK34_3006	bacterial regulatory helix‑turn‑helix, lysR family protein/CYTH domain protein										1				1	1		1		1	1	1			1		1	1	1		1	1									1
1	3236300	A→C	V91G (GTG→GGG)	AK34_3007 ←	asnC‑type helix‑turn‑helix domain protein
1	3236300	A→C	V91G (GTG→GGG)	AK34_3007 ←	asnC‑type helix‑turn‑helix domain protein
1	3244978	G→T	R304S (CGC→AGC)	AK34_3017 ←	carboxylate‑amine ligase, YbdK family protein
1	3244978	G→T	R304S (CGC→AGC)	AK34_3017 ←	carboxylate‑amine ligase, YbdK family protein
1	3247766	G→T	intergenic (‑650/+20)	AK34_3018 ← / ← mnmC	sodium/hydrogen exchanger family protein/tRNA U‑34 5‑methylaminomethyl‑2‑thiouridine biosynthesis protein MnmC
1	3247766	G→T	intergenic (‑650/+20)	AK34_3018 ← / ← mnmC	sodium/hydrogen exchanger family protein/tRNA U‑34 5‑methylaminomethyl‑2‑thiouridine biosynthesis protein MnmC
1	3249654	G→A	Q39* (CAG→TAG)	mnmC ←	tRNA U‑34 5‑methylaminomethyl‑2‑thiouridine biosynthesis protein MnmC
1	3249654	G→A	Q39* (CAG→TAG)	mnmC ←	tRNA U‑34 5‑methylaminomethyl‑2‑thiouridine biosynthesis protein MnmC
1	3249818	C→A	intergenic (‑50/‑339)	mnmC ← / → AK34_3020	tRNA U‑34 5‑methylaminomethyl‑2‑thiouridine biosynthesis protein MnmC/bacterial DNA‑binding family protein																												1
1	3249818	C→A	intergenic (‑50/‑339)	mnmC ← / → AK34_3020	tRNA U‑34 5‑methylaminomethyl‑2‑thiouridine biosynthesis protein MnmC/bacterial DNA‑binding family protein																												1
1	3250487	C→T	intergenic (+52/+68)	AK34_3020 → / ← AK34_3021	bacterial DNA‑binding family protein/cobW/HypB/UreG, nucleotide‑binding domain protein
1	3250487	C→T	intergenic (+52/+68)	AK34_3020 → / ← AK34_3021	bacterial DNA‑binding family protein/cobW/HypB/UreG, nucleotide‑binding domain protein
1	3253107	A→T	Q81L (CAG→CTG)	gspD →	type II secretion system protein D
1	3253107	A→T	Q81L (CAG→CTG)	gspD →	type II secretion system protein D
1	3256383	G→A	L400L (CTG→CTA)	gspE →	type II secretion system protein E
1	3256383	G→A	L400L (CTG→CTA)	gspE →	type II secretion system protein E
1	3258115	G→A	H75Y (CAC→TAC)	AK34_3026 ←	type IV pilus biogenesis family protein
1	3258115	G→A	H75Y (CAC→TAC)	AK34_3026 ←	type IV pilus biogenesis family protein
1	3260091	C→A	Q29K (CAG→AAG)	AK34_3030 →	hypothetical protein																											1			1
1	3260091	C→A	Q29K (CAG→AAG)	AK34_3030 →	hypothetical protein																											1			1
1	3261747	C→T	T368M (ACG→ATG)	AK34_3031 →	type II secretion system (T2SS), K family protein
1	3261747	C→T	T368M (ACG→ATG)	AK34_3031 →	type II secretion system (T2SS), K family protein
1	3282126	T→A	K112M (AAG→ATG)	AK34_3052 ←	hypothetical protein
1	3282126	T→A	K112M (AAG→ATG)	AK34_3052 ←	hypothetical protein
1	3292064	G→C	S124T (AGC→ACC)	AK34_3063 →	catalase family protein
1	3292064	G→C	S124T (AGC→ACC)	AK34_3063 →	catalase family protein
1	3294652	C→A	L8L (CTG→CTT)	AK34_3066 ←	transposase, Mutator family protein																																												1
1	3294652	C→A	L8L (CTG→CTT)	AK34_3066 ←	transposase, Mutator family protein																																												1
1	3297906	A→G	H133R (CAC→CGC)	dcm →	DNA (cytosine‑5‑)‑methyltransferase family protein																																								1
1	3297906	A→G	H133R (CAC→CGC)	dcm →	DNA (cytosine‑5‑)‑methyltransferase family protein																																								1
1	3299510	G→T	G54* (GGA→TGA)	AK34_3071 →	mvaI/BcnI restriction endonuclease family protein
1	3299510	G→T	G54* (GGA→TGA)	AK34_3071 →	mvaI/BcnI restriction endonuclease family protein
1	3299530	G→T	A60A (GCG→GCT)	AK34_3071 →	mvaI/BcnI restriction endonuclease family protein
1	3299530	G→T	A60A (GCG→GCT)	AK34_3071 →	mvaI/BcnI restriction endonuclease family protein
1	3301070	T→G	intergenic (+388/+451)	AK34_3071 → / ← gyrB	mvaI/BcnI restriction endonuclease family protein/DNA gyrase, B subunit
1	3301070	T→G	intergenic (+388/+451)	AK34_3071 → / ← gyrB	mvaI/BcnI restriction endonuclease family protein/DNA gyrase, B subunit
1	3306391	T→C	D215G (GAC→GGC)	dnaA ←	chromosomal replication initiator protein DnaA
1	3306391	T→C	D215G (GAC→GGC)	dnaA ←	chromosomal replication initiator protein DnaA
1	3307235	T→G	intergenic (‑201/‑217)	dnaA ← / → rpmH	chromosomal replication initiator protein DnaA/ribosomal protein L34
1	3307235	T→G	intergenic (‑201/‑217)	dnaA ← / → rpmH	chromosomal replication initiator protein DnaA/ribosomal protein L34
1	3315323	C→T	intergenic (+483/‑29)	AK34_3086 → / → AK34_3087	acetyltransferase domain protein/hypothetical protein
1	3315323	C→T	intergenic (+483/‑29)	AK34_3086 → / → AK34_3087	acetyltransferase domain protein/hypothetical protein
1	3318113	A→G	Q269R (CAG→CGG)	ada →	bifunctional transcriptional activator/DNA repair enzyme Ada
1	3318113	A→G	Q269R (CAG→CGG)	ada →	bifunctional transcriptional activator/DNA repair enzyme Ada
1	3354145	C→T	G40G (GGC→GGT)	AK34_3123 →	peptidase M48 family protein
1	3354145	C→T	G40G (GGC→GGT)	AK34_3123 →	peptidase M48 family protein
1	3354608	A→G	M195V (ATG→GTG)	AK34_3123 →	peptidase M48 family protein
1	3354608	A→G	M195V (ATG→GTG)	AK34_3123 →	peptidase M48 family protein
1	3363879	(CTG)2→1	coding (268‑270/771 nt)	AK34_3133 →	sel1 repeat family protein
1	3363879	(CTG)2→1	coding (268‑270/771 nt)	AK34_3133 →	sel1 repeat family protein
1	3365298	C→G	K119N (AAG→AAC)	mrdB ←	rod shape‑determining protein RodA
1	3365298	C→G	K119N (AAG→AAC)	mrdB ←	rod shape‑determining protein RodA
1	3365380	A→C	V92G (GTC→GGC)	mrdB ←	rod shape‑determining protein RodA
1	3365380	A→C	V92G (GTC→GGC)	mrdB ←	rod shape‑determining protein RodA
1	3367260	A→C	V241G (GTG→GGG)	mrdA ←	penicillin‑binding protein 2
1	3367260	A→C	V241G (GTG→GGG)	mrdA ←	penicillin‑binding protein 2
1	3367427	C→T	Q185Q (CAG→CAA)	mrdA ←	penicillin‑binding protein 2																																				1
1	3367427	C→T	Q185Q (CAG→CAA)	mrdA ←	penicillin‑binding protein 2																																				1
1	3370024	T→C	I274V (ATC→GTC)	AK34_3138 ←	cell shape determining, MreB/Mrl family protein			1		1				1		1	1																	1						1
1	3370024	T→C	I274V (ATC→GTC)	AK34_3138 ←	cell shape determining, MreB/Mrl family protein			1		1				1		1	1																	1						1
1	3370537	G→A	R103C (CGC→TGC)	AK34_3138 ←	cell shape determining, MreB/Mrl family protein
1	3370537	G→A	R103C (CGC→TGC)	AK34_3138 ←	cell shape determining, MreB/Mrl family protein
1	3401946	A→C	T723P (ACC→CCC)	AK34_3163 →	intracellular multiplication and macrophage‑killing family protein
1	3401946	A→C	T723P (ACC→CCC)	AK34_3163 →	intracellular multiplication and macrophage‑killing family protein
1	3403112	G→C	A1111A (GCG→GCC)	AK34_3163 →	intracellular multiplication and macrophage‑killing family protein																																		1				1
1	3403112	G→C	A1111A (GCG→GCC)	AK34_3163 →	intracellular multiplication and macrophage‑killing family protein																																		1				1
2	16854	A→G	V266A (GTC→GCC)	AK34_3181 ←	rhodanese‑like domain protein
2	18574	G→A	P694S (CCG→TCG)	AK34_3183 ←	phospholipase C, phosphocholine‑specific
2	24364	A→C	V275G (GTC→GGC)	AK34_3186 ←	citrate transporter family protein
2	30267	C→A	C453* (TGC→TGA)	AK34_3191 →	acetyltransferase family protein
2	30270	C→A	I454I (ATC→ATA)	AK34_3191 →	acetyltransferase family protein
2	42596	C→T	R595C (CGC→TGC)	acnD →	2‑methylisocitrate dehydratase, Fe/S‑dependent										1				1	1		1		1	1	1			1		1	1	1		1	1									1
2	47431	G→A	R246R (CGG→CGA)	tar →	methyl‑accepting chemotaxis protein II
2	49110	C→T	V99I (GTC→ATC)	AK34_3204 ←	N‑acylglucosamine 2‑epimerase family protein
2	52141	(TTGATCCG)9→3	intergenic (+21/‑121)	AK34_3208 → / → AK34_3209	hypothetical protein/acetyltransferase family protein																																									?
2	52149	(TTGATCCG)9→4	intergenic (+29/‑121)	AK34_3208 → / → AK34_3209	hypothetical protein/acetyltransferase family protein																																									?
2	52165	(TTGATCCG)9→6	intergenic (+45/‑121)	AK34_3208 → / → AK34_3209	hypothetical protein/acetyltransferase family protein																																									?
2	52173	(TTGATCCG)9→7	intergenic (+53/‑121)	AK34_3208 → / → AK34_3209	hypothetical protein/acetyltransferase family protein																																									?			1
2	52181	(TTGATCCG)9→8	intergenic (+61/‑121)	AK34_3208 → / → AK34_3209	hypothetical protein/acetyltransferase family protein				1									1			1		1				1	1													1					?			Δ
2	52188	(TTGATCCG)9→10	intergenic (+68/‑121)	AK34_3208 → / → AK34_3209	hypothetical protein/acetyltransferase family protein																																	1						1
2	52188	(TTGATCCG)9→11	intergenic (+68/‑121)	AK34_3208 → / → AK34_3209	hypothetical protein/acetyltransferase family protein
2	58205	C→T	P387S (CCG→TCG)	AK34_3212 →	hypothetical protein
2	84102	C→T	L182L (CTC→CTT)	AK34_3238 →	isoprenylcysteine carboxyl methyltransferase family protein
2	85376	(TCTTCGCT)7→4	coding (392‑415/780 nt)	AK34_3239 ←	hypothetical protein
2	85376	(TCTTCGCT)5→4	coding (408‑415/780 nt)	AK34_3239 ←	hypothetical protein
2	85384	(TCTTCGCT)7→5	coding (392‑407/780 nt)	AK34_3239 ←	hypothetical protein
2	85392	(TCTTCGCT)7→6	coding (392‑399/780 nt)	AK34_3239 ←	hypothetical protein	1	1	1	1	1	1	1	1	1	1	1	1	1	1	1	1	1	1	1	1	1	1	1	1	1	1	1	1	1	1	1	1	1	1	1	1	1	1	1	1	1	1	1	1
2	85856	G→A	intergenic (‑66/‑9)	AK34_3239 ← / → AK34_3241	hypothetical protein/hypothetical protein
2	88846	C→G	V291V (GTG→GTC)	AK34_3244 ←	fecCD transport family protein																																				1
2	96375	C→G	G141R (GGC→CGC)	AK34_3251 ←	gram‑negative porin family protein	1	1	1	1	1	1	1	1	1	1	1	1	1	1	1	1	1	1	1	1	1	1	1	1	1	1	1	1	1	1	1	1	1	1	1	1	1	1	1	1	1	1	1	1
2	102516	T→C	P155P (CCA→CCG)	AK34_3256 ←	phosphoesterase family protein	1	1	1	1	1	1	1	1	1	1	1	1	1	1	1	1	1	1	1	1	1	1	1	1	1	1	1	1	1	1	1	1	1	1	1	1	1	1	1	1	1	1	1	1
2	104874	C→G	G141A (GGC→GCC)	AK34_3257 ←	permease family protein
2	109010	C→T	Q126Q (CAG→CAA)	AK34_3261 ←	flavin oxidoreductase / NADH oxidase family protein
2	111254	C→T	G41S (GGC→AGC)	AK34_3263 ←	luciferase‑type oxidoreductase, family protein
2	121968	C→T	A21A (GCC→GCT)	AK34_3275 →	sugar (and other) transporter family protein
2	127383	C→A	intergenic (‑123/‑135)	AK34_3279 ← / → pcaF	beta‑ketoadipate pathway transcriptional regulator, PcaR/PcaU/PobR family protein/3‑oxoadipyl‑CoA thiolase
2	133826	T→G	K150T (AAG→ACG)	gabT ←	4‑aminobutyrate transaminase
2	148625	C→G	S357W (TCG→TGG)	AK34_3296 →	efflux transporter, outer membrane factor (OMF) lipo, NodT family protein		1				1		1																								1		1		1		1				1		1
2	168114	C→T	A232A (GCG→GCA)	kdgD ←	5‑dehydro‑4‑deoxyglucarate dehydratase
2	171734	+C	coding (432/456 nt)	AK34_3315 →	hypothetical protein
2	178705	(AAAAGGC)8→5	intergenic (+339/+24)	AK34_3324 → / ← AK34_3325	hypothetical protein/hypothetical protein
2	178705	(AAAAGGC)6→5	intergenic (+339/+38)	AK34_3324 → / ← AK34_3325	hypothetical protein/hypothetical protein			1
2	178712	(AAAAGGC)8→6	intergenic (+346/+24)	AK34_3324 → / ← AK34_3325	hypothetical protein/hypothetical protein	1	1	1	1	1	1	1	1	1	1	1	1	1	1	1	1	1	1	1	1	1	1	1	1	1	1	1	1	1	1	1	1	1	1	1	1	1	1	1	1	1	1	1	1
2	178719	(AAAAGGC)8→7	intergenic (+353/+24)	AK34_3324 → / ← AK34_3325	hypothetical protein/hypothetical protein	Δ	Δ	Δ	Δ	Δ	Δ	Δ	Δ	Δ	Δ	Δ	Δ	Δ	Δ	Δ	Δ	Δ	Δ	Δ	Δ	Δ	Δ	Δ	Δ	Δ	Δ	Δ	Δ	Δ	Δ	Δ	Δ	Δ	Δ	Δ	Δ	Δ	Δ	Δ	Δ	Δ	Δ	Δ	Δ
2	198802	+C	intergenic (+24/‑718)	AK34_3343 → / → AK34_3344	5S ribosomal RNA/drug resistance MFS transporter, drug:H+ antiporter‑2 family protein	1	1	1	1	1	1	1	1	1	1	1	1	1	1	1	1	1	1	1	1	1	1	1	1	1	1	1	1	1	1	1	1	1	1	1	1	1	1	1	1	1	1	1	1
2	198908	(C)6→5	intergenic (+130/‑612)	AK34_3343 → / → AK34_3344	5S ribosomal RNA/drug resistance MFS transporter, drug:H+ antiporter‑2 family protein
2	204663	(ACAGCAAG)5→6	intergenic (‑1094/+26)	AK34_3346 ← / ← AK34_3347	transposase, Mutator family protein/phosphate transporter family protein
2	209558	C→T	N706N (AAC→AAT)	metE →	5‑methyltetrahydropteroyltriglutamate‑‑ homocysteine S‑methyltransferase
2	210552	C→G	P210P (CCG→CCC)	AK34_3350 ←	sugar (and other) transporter family protein
2	220703	Δ30 bp	coding (176‑205/504 nt)	AK34_3360 →	hypothetical protein
2	220709	Δ12 bp	coding (182‑193/504 nt)	AK34_3360 →	hypothetical protein
2	220709	T→A	F61Y (TTC→TAC)	AK34_3360 →	hypothetical protein
2	220715	A→T	Y63F (TAC→TTC)	AK34_3360 →	hypothetical protein	?	?	?	?	?	?	?	?	?	?	?	?	?	?	?	?	?	?	?	?	?	?	?	?	?	?	?	?	?	?	?	?	?	1	?	?	?	1	?	1	?	?	?	?
2	220749	(CTACGG)7→6	coding (222‑227/504 nt)	AK34_3360 →	hypothetical protein	1	1	1	1	1	1	1	1	1	1	1	1	1	1	1	1	1	1	1	1	1	1	1	1	1	1	1	1	1	1	1	1	1		1	1	1		1		1	1	1	1
2	230983	C→T	intergenic (‑190/‑241)	AK34_3366 ← / → AK34_3367	mechanosensitive ion channel family protein/sugar (and other) transporter family protein
2	234859	(TTCCGTCGG)4→3	intergenic (‑201/‑228)	AK34_3369 ← / → AK34_3370	transcriptional regulator, LacI family/Tat (twin‑arginine translocation) pathway signal sequence domain protein
2	234867	(TTCCGTCGG)4→5	intergenic (‑209/‑228)	AK34_3369 ← / → AK34_3370	transcriptional regulator, LacI family/Tat (twin‑arginine translocation) pathway signal sequence domain protein
2	235906	G→T	R271L (CGC→CTC)	AK34_3370 →	Tat (twin‑arginine translocation) pathway signal sequence domain protein																								1
2	251844	C→T	R51R (CGC→CGT)	AK34_3383 →	carboxyl transferase domain protein									1
2	255073	G→A	A315A (GCG→GCA)	AK34_3385 →	D‑ala D‑ala ligase family protein
2	259846	(GC)3→4	coding (196/468 nt)	AK34_3389 ←	hypothetical protein
2	265063	Δ1 bp	intergenic (‑70/‑35)	AK34_3393 ← / → AK34_3394	coiled stalk of trimeric autotransporter adhesin family protein/putative chromosome segregation ATPase	1	1	1	1	1	1	1	1	1	1	1	1	1	1	1	1	1	1	1	1	1	1	1	1	1	1	1	1	1	1	1	1	1	1	1	1	1	1	1	1	1	1	1	1
2	265145	G→C	A16A (GCG→GCC)	AK34_3394 →	putative chromosome segregation ATPase
2	265166	G→C	V23V (GTG→GTC)	AK34_3394 →	putative chromosome segregation ATPase
2	268095	Δ1 bp	intergenic (+4/‑54)	AK34_3395 → / → AK34_3396	adhesin biosynthesis transcription regulatory family protein/putative chromosome segregation ATPase
2	272718	C→G	E160Q (GAG→CAG)	AK34_3401 ←	NADPH‑dependent FMN reductase family protein																																										1
2	273334	C→T	intergenic (‑139/‑925)	AK34_3401 ← / → proV	NADPH‑dependent FMN reductase family protein/glycine betaine/L‑proline transport ATP binding subunit
2	274199	G→A	intergenic (‑1004/‑60)	AK34_3401 ← / → proV	NADPH‑dependent FMN reductase family protein/glycine betaine/L‑proline transport ATP binding subunit																									1
2	278110	A→C	Q195P (CAG→CCG)	choX →	choline ABC transporter, periplasmic binding family protein
2	282045	A→T	intergenic (‑1334/+2963)	AK34_3408 ← / ← AK34_3411	cheB methylesterase family protein/putative glycosyl hydrolase
2	286758	(CGAGC)4→5	intergenic (‑216/+13)	AK34_3412 ← / ← AK34_3413	thiS family protein/snoaL‑like domain protein																										1		1			1
2	291133	A→T	L251H (CTC→CAC)	AK34_3419 ←	xylose isomerase‑like TIM barrel family protein
2	293779	C→T	A83A (GCG→GCA)	AK34_3421 ←	hypothetical protein
2	306073	A→C	S145A (TCC→GCC)	AK34_3432 ←	transglycosylase SLT domain protein
2	306289	C→A	A73S (GCG→TCG)	AK34_3432 ←	transglycosylase SLT domain protein
2	315650	T→G	F141V (TTT→GTT)	AK34_3441 →	hypothetical protein
2	321896	G→A	F215F (TTC→TTT)	AK34_3448 ←	ABC‑2 type transporter family protein
2	340420	A→C	Y86D (TAC→GAC)	AK34_3463 ←	bacterial regulatory helix‑turn‑helix, lysR family protein
2	345469	A→C	intergenic (‑104/‑343)	AK34_3467 ← / → glyA2	helix‑turn‑helix domain protein/serine hydroxymethyltransferase 2											1
2	352798	C→T	L635L (CTC→CTT)	AK34_3472 →	4Fe‑4S dicluster domain protein	1	1	1	1	1	1	1	1	1	1	1	1	1	1	1	1	1	1	1	1	1	1	1	1	1	1	1	1	1	1	1	1	1	1	1	1	1	1	1	1	1	1	1	1
2	359569	G→T	G338V (GGC→GTC)	AK34_3478 →	amino acid permease family protein
2	360342	C→T	intergenic (+130/+12)	AK34_3478 → / ← purU	amino acid permease family protein/formyltetrahydrofolate deformylase
2	364873	C→G	T260R (ACG→AGG)	choX →	choline ABC transporter, periplasmic binding family protein
2	375707	A→C	K138T (AAG→ACG)	AK34_3495 →	aldehyde dehydrogenase family protein
2	380489	A→G	intergenic (‑96/‑21)	AK34_3499 ← / → AK34_3500	bacterial regulatory, Fis family protein/alpha/beta hydrolase family protein
2	384262	T→C	R245R (CGT→CGC)	AK34_3503 →	dicarboxylate symporter family protein
2	386702	T→G	F135V (TTC→GTC)	AK34_3505 →	hypothetical protein
2	444808	(GC)5→4	coding (790‑791/1623 nt)	AK34_3560 ←	hypothetical protein				1									1			1		1				1	1
2	445021	(AGCCCGAAG)4→5	coding (578/1623 nt)	AK34_3560 ←	hypothetical protein
2	462978	G→A	intergenic (‑420/‑530)	AK34_3575 ← / → AK34_3576	transposase family protein/hypothetical protein
2	469709	G→A	A283A (GCC→GCT)	AK34_3580 ←	surface antigen variable number repeat family protein
2	477532	C→A	R172S (CGC→AGC)	AK34_3586 →	beta‑lactamase	1	1	1	1	1	1	1	1	1	1	1	1	1	1	1	1	1	1	1	1	1	1	1	1	1	1	1	1	1	1	1	1	1	1	1	1	1	1	1	1	1	1	1	1
2	477556	Δ3 bp	coding (538‑540/894 nt)	AK34_3586 →	beta‑lactamase	1	1	1	1	1	1	1	1	1	1	1	1	1	1	1	1	1	1	1	1	1	1	1	1	1	1	1	1	1	1	1	1	1	1	1	1	1	1	1	1	1	1	1	1
2	483619	C→A	Q285K (CAG→AAG)	AK34_3593 →	cytochrome P450 family protein			1		1				1		1	1																	1						1
2	485505	G→T	G197C (GGT→TGT)	AK34_3596 →	helix‑turn‑helix domain protein
2	492381	C→T	G112E (GGA→GAA)	AK34_3603 ←	hypothetical protein
2	497483	C→T	G436E (GGG→GAG)	AK34_3609 ←	aminotransferase class I and II family protein
2	500670	A→G	F197S (TTC→TCC)	AK34_3612 ←	hypothetical protein	1	1	1	1	1	1	1	1	1	1	1	1	1	1	1	1	1	1	1	1	1	1	1	1	1	1	1	1	1	1	1	1	1	1	1	1	1	1	1	1	1	1	1	1
2	502593	T→C	intergenic (‑41/+19)	AK34_3614 ← / ← AK34_3615	hypothetical protein/esterase PHB depolymerase family protein
2	503080	G→A	C218C (TGC→TGT)	AK34_3615 ←	esterase PHB depolymerase family protein
2	504582	C→T	D74N (GAC→AAC)	AK34_3617 ←	hypothetical protein
2	505777	+C	coding (141/687 nt)	AK34_3618 ←	hypothetical protein
2	506845	Δ1 bp	coding (646/684 nt)	AK34_3619 →	bacterial regulatory s, luxR family protein
2	506858	+C	coding (659/684 nt)	AK34_3619 →	bacterial regulatory s, luxR family protein
2	509238	(TGGGCGGA)1→2	intergenic (‑102/+716)	AK34_3621 ← / ← lysA	hypothetical protein/diaminopimelate decarboxylase																																									1
2	515293	(A)8→9	coding (213/843 nt)	AK34_3627 →	hypothetical protein
2	528613	Δ87 bp	coding (1243‑1329/1647 nt)	AK34_3638 →	natural resistance‑associated macrophage family protein			1		1				1		1	1																							1
2	535527	T→C	L548P (CTG→CCG)	AK34_3643 →	type III secretion outer membrane pore, YscC/HrcC family	1	1	1	1	1	1	1	1	1	1	1	1	1	1	1	1	1	1	1	1	1	1	1	1	1	1	1	1	1	1	1	1	1	1	1	1	1	1	1	1	1	1	1	1
2	535891	A→C	G669G (GGA→GGC)	AK34_3643 →	type III secretion outer membrane pore, YscC/HrcC family
2	539933	G→T	L233L (CTG→CTT)	AK34_3648 →	YOP s translocation K family protein
2	542726	T→G	L25R (CTG→CGG)	epaR →	type III secretion apparatus protein SpaR/YscT/HrcT
2	544610	(CAGCCGAATCGC)6→9	intergenic (+91/‑278)	AK34_3653 → / → asnB	flhB HrpN YscU SpaS family protein/asparagine synthase
2	544610	(CAGCCGAATCGC)6→10	intergenic (+91/‑278)	AK34_3653 → / → asnB	flhB HrpN YscU SpaS family protein/asparagine synthase																												1												1
2	544610	(CAGCCGAATCGC)6→11	intergenic (+91/‑278)	AK34_3653 → / → asnB	flhB HrpN YscU SpaS family protein/asparagine synthase
2	544610	(CAGCCGAATCGC)6→12	intergenic (+91/‑278)	AK34_3653 → / → asnB	flhB HrpN YscU SpaS family protein/asparagine synthase
2	563586	+G	intergenic (‑339/+221)	epaO ← / ← AK34_3659	type III secretion apparatus protein, YscQ/HrcQ family/hypothetical protein
2	563587	(CAGGCGA)6→5	intergenic (‑340/+214)	epaO ← / ← AK34_3659	type III secretion apparatus protein, YscQ/HrcQ family/hypothetical protein
2	563602	G→A	intergenic (‑355/+205)	epaO ← / ← AK34_3659	type III secretion apparatus protein, YscQ/HrcQ family/hypothetical protein
2	582372	A→C	K82T (AAG→ACG)	AK34_3675 →	periplasmic binding domain protein
2	586644	C→G	P306R (CCG→CGG)	AK34_3678 →	zinc‑binding dehydrogenase family protein
2	590685	T→G	S130A (TCC→GCC)	AK34_3683 →	hypothetical protein
2	598260	C→A	intergenic (‑216/+354)	AK34_3689 ← / ← AK34_3690	hypothetical protein/eamA‑like transporter family protein
2	598327	(GTGTCGAT)4→5	intergenic (‑283/+287)	AK34_3689 ← / ← AK34_3690	hypothetical protein/eamA‑like transporter family protein
2	602831	(ACAACG)5→6	coding (76/225 nt)	AK34_3695 →	hypothetical protein		1			1							1													1							1	1			1		1	1		1		1	1
2	611212	G→T	L226L (CTC→CTA)	AK34_3702 ←	bacterial regulatory helix‑turn‑helix, lysR family protein
2	611987	(TCGGCA)2→1	intergenic (‑98/+159)	AK34_3702 ← / ← AK34_3703	bacterial regulatory helix‑turn‑helix, lysR family protein/short chain dehydrogenase family protein
2	612019	G→C	intergenic (‑130/+132)	AK34_3702 ← / ← AK34_3703	bacterial regulatory helix‑turn‑helix, lysR family protein/short chain dehydrogenase family protein	?	?	?	?	?	?	?	?	?	?	?	?	?	?	1	?	1	?	?	?	?	?	?	1	?	?	?	?	?	?	?	?	?	?	?	?	?	?	?	?	?	?	1	?
2	612023	A→T	intergenic (‑134/+128)	AK34_3702 ← / ← AK34_3703	bacterial regulatory helix‑turn‑helix, lysR family protein/short chain dehydrogenase family protein	?	?	?	?	?	?	?	?	?	?	?	?	?	?		?		?	?	?	?	?	?		?	?	?	?	?	?	?	?	?	?	?	?	?	?	?	?	?	?		?
2	612023	2 bp→TC	intergenic (‑134/+127)	AK34_3702 ← / ← AK34_3703	bacterial regulatory helix‑turn‑helix, lysR family protein/short chain dehydrogenase family protein	?	?	?	?	?	?	?	?	?	?	?	?	?	?	1	?	1	?	?	?	?	?	?	1	?	?	?	?	?	?	?	?	?	?	?	?	?	?	?	?	?	?	1	?
2	612024	T→C	intergenic (‑135/+127)	AK34_3702 ← / ← AK34_3703	bacterial regulatory helix‑turn‑helix, lysR family protein/short chain dehydrogenase family protein	?	?	?	?	?	?	?	?	?	?	?	?	?	?		?		?	?	?	?	?	?		?	?	?	?	?	?	?	?	?	?	?	?	?	?	?	?	?	?		?
2	612029	A→G	intergenic (‑140/+122)	AK34_3702 ← / ← AK34_3703	bacterial regulatory helix‑turn‑helix, lysR family protein/short chain dehydrogenase family protein	?	?	?	?	?	?	?	?	?	?	?	?	?	?		?		?	?	?	?	?	?		?	?	?	?	?	?	?	?	?	?	?	?	?	?	?	?	?	?	1	?
2	612029	2 bp→GC	intergenic (‑140/+121)	AK34_3702 ← / ← AK34_3703	bacterial regulatory helix‑turn‑helix, lysR family protein/short chain dehydrogenase family protein	?	?	?	?	?	?	?	?	?	?	?	?	?	?	1	?	1	?	?	?	?	?	?	1	?	?	?	?	?	?	?	?	?	?	?	?	?	?	?	?	?	?		?
2	612033	C→T	intergenic (‑144/+118)	AK34_3702 ← / ← AK34_3703	bacterial regulatory helix‑turn‑helix, lysR family protein/short chain dehydrogenase family protein										?				?	1		1		?	?				1	?	?	?			?	?												1
2	612036	T→C	intergenic (‑147/+115)	AK34_3702 ← / ← AK34_3703	bacterial regulatory helix‑turn‑helix, lysR family protein/short chain dehydrogenase family protein										?				?	1		1		?	?				1	?	?	?			?	?												?
2	612054	(TGGCAA)7→5	intergenic (‑165/+86)	AK34_3702 ← / ← AK34_3703	bacterial regulatory helix‑turn‑helix, lysR family protein/short chain dehydrogenase family protein										?									?							?					?
2	612060	(TGGCAA)11→6	intergenic (‑171/+62)	AK34_3702 ← / ← AK34_3703	bacterial regulatory helix‑turn‑helix, lysR family protein/short chain dehydrogenase family protein										?									?							?					?
2	612060	(TGGCAA)8→6	intergenic (‑171/+80)	AK34_3702 ← / ← AK34_3703	bacterial regulatory helix‑turn‑helix, lysR family protein/short chain dehydrogenase family protein										?									?							?					?
2	612066	(TGGCAA)11→7	intergenic (‑177/+62)	AK34_3702 ← / ← AK34_3703	bacterial regulatory helix‑turn‑helix, lysR family protein/short chain dehydrogenase family protein										?									?						1	?	1			1	?
2	612072	(TGGCAA)11→8	intergenic (‑183/+62)	AK34_3702 ← / ← AK34_3703	bacterial regulatory helix‑turn‑helix, lysR family protein/short chain dehydrogenase family protein										?				1					?	1					Δ	?	Δ			Δ	?
2	612078	(TGGCAA)11→9	intergenic (‑189/+62)	AK34_3702 ← / ← AK34_3703	bacterial regulatory helix‑turn‑helix, lysR family protein/short chain dehydrogenase family protein	1	1	1	1	1	1	1	1	1	?	1	1	1	Δ		1		1	?	Δ	1	1	1		Δ	?	Δ	1	1	Δ	?	1	1	1	1	1	1	1	1	1	1	1		1
2	612084	(TGGCAA)11→10	intergenic (‑195/+62)	AK34_3702 ← / ← AK34_3703	bacterial regulatory helix‑turn‑helix, lysR family protein/short chain dehydrogenase family protein	Δ	Δ	Δ	Δ	Δ	Δ	Δ	Δ	Δ	?	Δ	Δ	Δ	Δ		Δ		Δ	?	Δ	Δ	Δ	Δ		Δ	?	Δ	Δ	Δ	Δ	?	Δ	Δ	Δ	Δ	Δ	Δ	Δ	Δ	Δ	Δ	Δ		Δ
2	614399	Δ1 bp	intergenic (+123/‑445)	AK34_3704 → / → AK34_3705	neutral zinc metallopeptidase family protein/bacterial regulatory s, luxR family protein	?	?	?	?		?	?	?	?	?	?	?	?	?	?	?	?	?	?	?	?	?	?	?	?		?	?	?	?	?	?	?	?	?	?	?	?	?	?	?	?	?	?
2	614405	(CTCAGG)1→2	intergenic (+129/‑439)	AK34_3704 → / → AK34_3705	neutral zinc metallopeptidase family protein/bacterial regulatory s, luxR family protein						?			?				?		?																?	?	?				?
2	614405	(CTCAGGACTCAGG)3→6	intergenic (+129/‑439)	AK34_3704 → / → AK34_3705	neutral zinc metallopeptidase family protein/bacterial regulatory s, luxR family protein						?			?				?		?																?	?	?				?
2	614405	+56 bp	intergenic (+129/‑439)	AK34_3704 → / → AK34_3705	neutral zinc metallopeptidase family protein/bacterial regulatory s, luxR family protein						?			?				?		?																?	?	?				?
2	614405	+69 bp	intergenic (+129/‑439)	AK34_3704 → / → AK34_3705	neutral zinc metallopeptidase family protein/bacterial regulatory s, luxR family protein						?			?				?		?																?	?	?				?
2	614405	+76 bp	intergenic (+129/‑439)	AK34_3704 → / → AK34_3705	neutral zinc metallopeptidase family protein/bacterial regulatory s, luxR family protein						?			?				?		?																?	?	?				?
2	614405	+89 bp	intergenic (+129/‑439)	AK34_3704 → / → AK34_3705	neutral zinc metallopeptidase family protein/bacterial regulatory s, luxR family protein						1			1				1		?																?	?	1				?
2	614406	(ACTCAGG)2→1	intergenic (+130/‑432)	AK34_3704 → / → AK34_3705	neutral zinc metallopeptidase family protein/bacterial regulatory s, luxR family protein	1	1	1	1		?	1	1	?	1	1	1	?	1	?	1	1	1	1	1	1	1	1	1	1	?	1	1	1	1	?	?	?	1	1	1	?	1	1	1	1	1	1	1
2	614406	Δ1 bp	intergenic (+130/‑438)	AK34_3704 → / → AK34_3705	neutral zinc metallopeptidase family protein/bacterial regulatory s, luxR family protein	Δ	Δ	Δ	Δ	1	?	Δ	Δ	?	Δ	Δ	Δ	?	Δ	?	Δ	Δ	Δ	Δ	Δ	Δ	Δ	Δ	Δ	Δ	?	Δ	Δ	Δ	Δ	?	?	?	Δ	Δ	Δ	?	Δ	Δ	Δ	Δ	Δ	Δ	Δ
2	614406	27 bp→32 bp	intergenic (+130/‑412)	AK34_3704 → / → AK34_3705	neutral zinc metallopeptidase family protein/bacterial regulatory s, luxR family protein						?			?				?		?											?					?	?	?				?
2	614419	Δ1 bp	intergenic (+143/‑425)	AK34_3704 → / → AK34_3705	neutral zinc metallopeptidase family protein/bacterial regulatory s, luxR family protein					1	?			?				?		?											?					?	?	?				?
2	614432	Δ1 bp	intergenic (+156/‑412)	AK34_3704 → / → AK34_3705	neutral zinc metallopeptidase family protein/bacterial regulatory s, luxR family protein					?	?			?				?		?											?					?	?	?				?
2	614433	76 bp x 2	duplication	AK34_3704 → / → AK34_3705	neutral zinc metallopeptidase family protein/bacterial regulatory s, luxR family protein
2	614433	63 bp x 2	duplication	AK34_3704 → / → AK34_3705	neutral zinc metallopeptidase family protein/bacterial regulatory s, luxR family protein																															1
2	614457	Δ1 bp	intergenic (+181/‑387)	AK34_3704 → / → AK34_3705	neutral zinc metallopeptidase family protein/bacterial regulatory s, luxR family protein
2	614520	+76 bp	intergenic (+244/‑324)	AK34_3704 → / → AK34_3705	neutral zinc metallopeptidase family protein/bacterial regulatory s, luxR family protein
2	614520	+89 bp	intergenic (+244/‑324)	AK34_3704 → / → AK34_3705	neutral zinc metallopeptidase family protein/bacterial regulatory s, luxR family protein
2	614559	(TCTCGG)4→3	intergenic (+283/‑280)	AK34_3704 → / → AK34_3705	neutral zinc metallopeptidase family protein/bacterial regulatory s, luxR family protein
2	614564	(TCTCGG)4→5	intergenic (+288/‑280)	AK34_3704 → / → AK34_3705	neutral zinc metallopeptidase family protein/bacterial regulatory s, luxR family protein
2	614658	(CCCGAGC)6→5	intergenic (+382/‑180)	AK34_3704 → / → AK34_3705	neutral zinc metallopeptidase family protein/bacterial regulatory s, luxR family protein
2	614664	(CCCGAGC)6→7	intergenic (+388/‑180)	AK34_3704 → / → AK34_3705	neutral zinc metallopeptidase family protein/bacterial regulatory s, luxR family protein
2	614664	(CCCGAGC)6→9	intergenic (+388/‑180)	AK34_3704 → / → AK34_3705	neutral zinc metallopeptidase family protein/bacterial regulatory s, luxR family protein
2	617375	(C)6→5	intergenic (+103/‑41)	AK34_3706 → / → AK34_3707	aldehyde dehydrogenase family protein/aminotransferase class‑III family protein
2	622149	(14-bp)3→1	intergenic (+111/‑137)	AK34_3710 → / → AK34_3711	helix‑turn‑helix domain protein/gram‑negative porin family protein				1									1			1		1				1	1
2	623353	C→A	R347R (CGC→CGA)	AK34_3711 →	gram‑negative porin family protein	1	1	1	1	1	1	1	1	1	1	1	1	1	1	1	1	1	1	1	1	1	1	1	1	1	1	1	1	1	1	1	1	1	1	1	1	1	1	1	1	1	1	1	1
2	633480	G→C	C87W (TGC→TGG)	AK34_3722 ←	carboxymuconolactone decarboxylase family protein
2	658332	T→G	intergenic (‑2868/‑707)	AK34_3741 ← / → AK34_3744	transposase family protein/transposase family protein									1
2	678837	T→G	intergenic (‑272/+164)	AK34_3761 ← / ← AK34_3762	methyltransferase domain protein/hypothetical protein	1	1	1	1	1	1	1	1	1	1	1	1	1	1	1	1	1	1	1	1	1	1	1	1	1	1	1	1	1	1	1	1	1	1	1	1	1	1	1	1	1	1	1	1
2	706004	C→T	L128L (CTC→CTT)	AK34_3790 →	aldehyde dehydrogenase family protein																									1
2	706169	C→G	A183A (GCC→GCG)	AK34_3790 →	aldehyde dehydrogenase family protein
2	719579	T→G	intergenic (+38/‑63)	AK34_3801 → / → AK34_3802	arylamine N‑acetyltransferase/ribbon‑helix‑helix, copG family protein
2	723491	G→A	G802G (GGC→GGT)	AK34_3805 ←	bacterial NAD‑glutamate dehydrogenase family protein
2	726554	A→C	Y256D (TAT→GAT)	AK34_3807 ←	hypothetical protein		1				1		1																								1		1		1		1				1		1
2	734539	T→G	intergenic (‑437/+253)	AK34_3814 ← / ← AK34_3815	yhhN‑like family protein/ABC transporter, substrate‑binding, aliphatic sulfonates family protein																																								1
2	734553	C→A	intergenic (‑451/+239)	AK34_3814 ← / ← AK34_3815	yhhN‑like family protein/ABC transporter, substrate‑binding, aliphatic sulfonates family protein
2	734555	G→C	intergenic (‑453/+237)	AK34_3814 ← / ← AK34_3815	yhhN‑like family protein/ABC transporter, substrate‑binding, aliphatic sulfonates family protein
2	734569	A→C	intergenic (‑467/+223)	AK34_3814 ← / ← AK34_3815	yhhN‑like family protein/ABC transporter, substrate‑binding, aliphatic sulfonates family protein
2	734571	C→G	intergenic (‑469/+221)	AK34_3814 ← / ← AK34_3815	yhhN‑like family protein/ABC transporter, substrate‑binding, aliphatic sulfonates family protein
2	734577	A→C	intergenic (‑475/+215)	AK34_3814 ← / ← AK34_3815	yhhN‑like family protein/ABC transporter, substrate‑binding, aliphatic sulfonates family protein
2	734579	C→G	intergenic (‑477/+213)	AK34_3814 ← / ← AK34_3815	yhhN‑like family protein/ABC transporter, substrate‑binding, aliphatic sulfonates family protein
2	735627	G→A	A49V (GCG→GTG)	AK34_3815 ←	ABC transporter, substrate‑binding, aliphatic sulfonates family protein
2	741900	A→G	intergenic (‑117/‑120)	AK34_3820 ← / → AK34_3821	betR domain protein/pyridine nucleotide‑disulfide oxidoreductase family protein
2	744697	C→T	W293* (TGG→TGA)	AK34_3823 ←	esterase family protein			1		1				1		1	1																	1						1
2	753835	G→T	intergenic (‑331/+46)	AK34_3829 ← / ← AK34_3830	hypothetical protein/snoaL‑like polyketide cyclase family protein
2	759020	C→T	G35S (GGC→AGC)	AK34_3836 ←	hypothetical protein
2	766426	Δ12 bp	coding (293‑304/876 nt)	AK34_3844 ←	helix‑turn‑helix domain, rpiR family protein
2	787305	C→T	V124M (GTG→ATG)	AK34_3862 ←	hypothetical protein	1	1	1	1	1	1	1	1	1	1	1	1	1	1	1	1	1	1	1	1	1	1	1	1	1	1	1	1	1	1	1	1	1	1	1	1	1	1	1	1	1	1	1	1
2	787828	(GCGACCGCT)3→4	intergenic (‑154/‑203)	AK34_3862 ← / → AK34_3863	hypothetical protein/sugar (and other) transporter family protein
2	801751	G→A	S252N (AGC→AAC)	AK34_3869 →	cytochrome c family protein
2	802946	C→T	S8L (TCG→TTG)	AK34_3871 →	gram‑negative porin family protein
2	803409	C→T	I162I (ATC→ATT)	AK34_3871 →	gram‑negative porin family protein
2	814135	G→A	S296S (TCG→TCA)	AK34_3880 →	3‑hydroxyacyl‑CoA dehydrogenase, NAD binding domain protein
2	831393	C→G	P428A (CCG→GCG)	AK34_3895 →	dehydratase family protein
2	831856	T→C	V582A (GTG→GCG)	AK34_3895 →	dehydratase family protein
2	873945	C→T	A159V (GCA→GTA)	AK34_3929 →	hypothetical protein
2	907933	T→C	I126T (ATC→ACC)	AK34_3958 →	putative major fimbrial subunit
2	953502	(GGGCGC)6→4	coding (18‑29/558 nt)	AK34_3993 ←	hypothetical protein
2	953508	(GGGCGC)6→5	coding (18‑23/558 nt)	AK34_3993 ←	hypothetical protein
2	953513	(GGGCGC)6→7	coding (18/558 nt)	AK34_3993 ←	hypothetical protein
2	966993	(CGGTGAAGGCGG)2→1	coding (2607‑2618/2850 nt)	AK34_4005 →	hypothetical protein
2	967005	(CGGTGAAGGCGG)5→2	coding (2619‑2654/2850 nt)	AK34_4005 →	hypothetical protein
2	967005	(CGGTGAAGGCGG)3→2	coding (2619‑2630/2850 nt)	AK34_4005 →	hypothetical protein
2	967017	(CGGTGAAGGCGG)5→3	coding (2631‑2654/2850 nt)	AK34_4005 →	hypothetical protein
2	967029	(CGGTGAAGGCGG)5→4	coding (2643‑2654/2850 nt)	AK34_4005 →	hypothetical protein	1	1	1	1	1	1	1	1	1	1	1	1	1	1	1	1	1	1	1	1	1	1	1	1	1	1	1	1	1	1	1	1	1	1	1	1	1	1	1	1	1	1	1	1
2	967029	C→T	G881G (GGC→GGT)	AK34_4005 →	hypothetical protein	Δ	Δ	Δ	Δ	Δ	Δ	Δ	Δ	Δ	Δ	Δ	Δ	Δ	Δ	Δ	Δ	Δ	Δ	Δ	Δ	Δ	Δ	Δ	Δ	Δ	Δ	Δ	Δ	Δ	Δ	Δ	Δ	Δ	Δ	Δ	Δ	Δ	Δ	Δ	Δ	Δ	Δ	Δ	Δ
2	967032	T→C	G882G (GGT→GGC)	AK34_4005 →	hypothetical protein	Δ	Δ	Δ	Δ	Δ	Δ	Δ	Δ	Δ	Δ	Δ	Δ	Δ	Δ	Δ	Δ	Δ	Δ	Δ	Δ	Δ	Δ	Δ	Δ	Δ	Δ	Δ	Δ	Δ	Δ	Δ	Δ	Δ	Δ	Δ	Δ	Δ	Δ	Δ	Δ	Δ	Δ	Δ	Δ
2	967038	C→T	G884G (GGC→GGT)	AK34_4005 →	hypothetical protein	Δ	Δ	Δ	Δ	Δ	Δ	Δ	Δ	Δ	Δ	Δ	Δ	Δ	Δ	Δ	Δ	Δ	Δ	Δ	Δ	Δ	Δ	Δ	Δ	Δ	Δ	Δ	Δ	Δ	Δ	Δ	Δ	Δ	Δ	Δ	Δ	Δ	Δ	Δ	Δ	Δ	Δ	Δ	Δ
2	967040	(CGGTGAAGGCGG)5→6	coding (2654/2850 nt)	AK34_4005 →	hypothetical protein
2	972956	A→G	intergenic (+63/+232)	AK34_4009 → / ← AK34_4010	hypothetical protein/glyoxalase/Bleomycin resistance /Dioxygenase superfamily protein	1
2	972963	G→A	intergenic (+70/+225)	AK34_4009 → / ← AK34_4010	hypothetical protein/glyoxalase/Bleomycin resistance /Dioxygenase superfamily protein	1
2	972975	Δ1 bp	intergenic (+82/+213)	AK34_4009 → / ← AK34_4010	hypothetical protein/glyoxalase/Bleomycin resistance /Dioxygenase superfamily protein							?				?			?												?	?				?			?
2	972979	A→G	intergenic (+86/+209)	AK34_4009 → / ← AK34_4010	hypothetical protein/glyoxalase/Bleomycin resistance /Dioxygenase superfamily protein							?				?			?												?	?				?			?
2	972981	C→T	intergenic (+88/+207)	AK34_4009 → / ← AK34_4010	hypothetical protein/glyoxalase/Bleomycin resistance /Dioxygenase superfamily protein							?				1															?	?				?			?
2	973022	(AACCGACC)11→6	intergenic (+129/+127)	AK34_4009 → / ← AK34_4010	hypothetical protein/glyoxalase/Bleomycin resistance /Dioxygenase superfamily protein							?																			?	?				?			?
2	986698	T→A	I180F (ATC→TTC)	AK34_4023 ←	hypothetical protein
2	998263	G→A	R396C (CGT→TGT)	AK34_4033 ←	hemolysin secretion/activation ShlB/FhaC/HecB family protein
2	1005093	T→G	K1605T (AAG→ACG)	AK34_4034 ←	hypothetical protein	1	1	1	1	1	1	1	1	1	1	1	1	1	1	1	1	1	1	1	1	1	1	1	1	1	1	1	1	1	1	1	1	1	1	1	1	1	1	1	1	1	1	1	1
2	1010588	T→C	intergenic (‑682/‑411)	AK34_4034 ← / → AK34_4035	hypothetical protein/hypothetical protein
2	1014145	+CCT	coding (150/471 nt)	AK34_4038 ←	universal stress family protein
2	1019398	G→A	A610V (GCG→GTG)	AK34_4043 ←	penicillin binding transpeptidase domain protein
2	1049499	G→C	T200R (ACG→AGG)	AK34_4072 ←	bacterial regulatory helix‑turn‑helix, lysR family protein
2	1056488	T→C	intergenic (+33/+20)	AK34_4077 → / ← AK34_4078	bacterial regulatory s, luxR family protein/alpha/beta hydrolase fold family protein
2	1059685	T→C	T70A (ACC→GCC)	AK34_4080 ←	aminotransferase class‑III family protein	1	1	1	1	1	1	1	1	1	1	1	1	1	1	1	1	1	1	1	1	1	1	1	1	1	1	1	1	1	1	1	1	1	1	1	1	1	1	1	1	1	1	1	1
2	1061963	A→C	L84R (CTG→CGG)	AK34_4082 ←	major Facilitator Superfamily protein
2	1064228	C→G	A27P (GCG→CCG)	AK34_4085 ←	hypothetical protein
2	1069720	C→G	R205G (CGC→GGC)	AK34_4090 →	iclR helix‑turn‑helix domain protein
2	1074655	A→C	Q437P (CAG→CCG)	AK34_4095 →	methyl‑accepting chemotaxis (MCP) signaling domain protein
2	1078735	Δ1 bp	coding (559/3171 nt)	AK34_4098 →	acrB/AcrD/AcrF family protein
2	1079525	+TT	coding (1349/3171 nt)	AK34_4098 →	acrB/AcrD/AcrF family protein																										1	1	1		1	1									1
2	1080064	A→G	T630A (ACG→GCG)	AK34_4098 →	acrB/AcrD/AcrF family protein
2	1082912	C→T	Q94* (CAG→TAG)	AK34_4100 →	efflux transporter, outer membrane factor (OMF) lipo, NodT family protein				1									1			1		1				1	1
2	1083396	A→C	Q255P (CAG→CCG)	AK34_4100 →	efflux transporter, outer membrane factor (OMF) lipo, NodT family protein
2	1087830	G→A	P21L (CCG→CTG)	AK34_4104 ←	helix‑turn‑helix domain protein
2	1088833	G→T	G258V (GGC→GTC)	AK34_4105 →	short chain dehydrogenase family protein
2	1097600	C→A	intergenic (‑277/+197)	AK34_4113 ← / ← AK34_4114	gram‑negative porin family protein/squalene/phytoene synthase family protein
2	1098418	G→A	I148I (ATC→ATT)	AK34_4114 ←	squalene/phytoene synthase family protein
2	1102265	C→A	P282Q (CCG→CAG)	AK34_4117 →	bacterial regulatory helix‑turn‑helix, lysR family protein
2	1115537	C→A	P286Q (CCG→CAG)	AK34_4129 →	bacterial extracellular solute‑binding family protein
2	1116683	A→C	T272P (ACC→CCC)	AK34_4130 →	binding‑‑dependent transport system inner membrane component family protein	1	1	1	1	1	1	1	1	1	1	1	1	1	1	1	1	1	1	1	1	1	1	1	1	1	1	1	1	1	1	1	1	1	1	1	1	1	1	1	1	1	1	1	1
2	1117873	A→T	Q80L (CAG→CTG)	AK34_4131 →	ABC transporter family protein
2	1131615	G→C	W51S (TGG→TCG)	AK34_4146 →	penicillin binding transpeptidase domain protein	1	1	1	1	1	1	1	1	1	1	1	1	1	1	1	1	1	1	1	1	1	1	1	1	1	1	1	1	1	1	1	1	1	1	1	1	1	1	1	1	1	1	1	1
2	1134378	C→G	A244A (GCG→GCC)	AK34_4147 ←	ketopantoate reductase PanE/ApbA family protein
2	1153119	+C	coding (400/2484 nt)	AK34_4163 →	putative beta‑mannosidase				1									1			1		1				1	1
2	1161057	T→C	intergenic (+33/+16)	AK34_4167 → / ← AK34_4168	mannose‑1‑phosphate guanylyltransferase/mannose‑6‑phosphate isomerase/right handed beta helix region family protein
2	1179707	(CGAGCCCGCAC)10→2	intergenic (‑126/+79)	ppk2 ← / ← ggt	polyphosphate kinase 2/gamma‑glutamyltransferase	?	?	?	?	?	?	?		?	?	?	?	?	?	?	?	?	?	?	?	?	?	?	?	?	?	?	?	?	?	?	?	?	?	?		?	?	?	?	?	?	?	?
2	1190611	G→C	intergenic (‑47/+20)	AK34_4186 ← / ← AK34_4187	cro/C1‑type HTH DNA‑binding domain protein/hypothetical protein
2	1237129	(GGCTTCAG)6→5	intergenic (+134/+21)	AK34_4224 → / ← AK34_4225	hypothetical protein/succinate CoA transferase family protein
2	1237136	(GGCTTCAG)6→7	intergenic (+141/+21)	AK34_4224 → / ← AK34_4225	hypothetical protein/succinate CoA transferase family protein
2	1240670	T→G	V223G (GTG→GGG)	AK34_4227 →	2OG‑Fe(II) oxygenase superfamily protein										1				1	1		1		1	1	1			1		1	1	1		1	1									1
2	1243067	G→A	G150S (GGC→AGC)	aepX →	phosphoenolpyruvate mutase
2	1243491	C→G	A291G (GCG→GGG)	aepX →	phosphoenolpyruvate mutase				1									1			1		1				1	1
2	1245773	+CAG	coding (282/1065 nt)	AK34_4232 →	2‑aminoethylphosphonate aminotransferase family protein
2	1247375	G→A	A185T (GCG→ACG)	pip →	prolyl aminopeptidase
2	1258667	C→G	G1042R (GGC→CGC)	AK34_4242 ←	hypothetical protein
2	1260718	T→G	K358T (AAG→ACG)	AK34_4242 ←	hypothetical protein
2	1266293	A→C	intergenic (‑131/‑301)	AK34_4247 ← / → AK34_4248	hypothetical protein/hypothetical protein
2	1271234	C→T	Q332* (CAG→TAG)	pgaB →	poly‑beta‑1,6‑N‑acetyl‑D‑glucosamine N‑deacetylase PgaB
2	1277523	G→C	R57P (CGG→CCG)	AK34_4256 →	hypothetical protein																																										1
2	1277548	T→G	S65R (AGT→AGG)	AK34_4256 →	hypothetical protein
2	1277584	G→T	R77S (AGG→AGT)	AK34_4256 →	hypothetical protein
2	1277737	G→A	intergenic (+33/‑283)	AK34_4256 → / → AK34_4257	hypothetical protein/transposase, Mutator family protein
2	1283598	G→A	P145P (CCG→CCA)	AK34_4261 →	enoyl‑CoA hydratase/isomerase family protein
2	1284152	T→G	intergenic (+221/+398)	AK34_4261 → / ← AK34_4262	enoyl‑CoA hydratase/isomerase family protein/hypothetical protein
2	1291079	A→C	intergenic (+584/+164)	ahpF → / ← AK34_4268	alkyl hydroperoxide reductase subunit F/AAA domain protein
2	1300508	A→C	intergenic (‑117/+395)	AK34_4276 ← / ← AK34_4277	Tat (twin‑arginine translocation) pathway signal sequence domain protein/MAPEG family protein
2	1300509	T→G	intergenic (‑118/+394)	AK34_4276 ← / ← AK34_4277	Tat (twin‑arginine translocation) pathway signal sequence domain protein/MAPEG family protein
2	1317443	C→T	A92T (GCG→ACG)	AK34_4291 ←	hypothetical protein
2	1323536	T→G	E139D (GAA→GAC)	AK34_4296 ←	diguanylate cyclase domain protein	1	1	1	1	1	1	1	1	1	1	1	1	1	1	1	1	1	1	1	1	1	1	1	1	1	1	1	1	1	1	1	1	1	1	1	1	1	1	1	1	1	1	1	1
2	1332231	A→G	D243G (GAC→GGC)	AK34_4304 →	NMT1‑like family protein	1																								1								1				1		1		1		1
2	1338539	G→A	intergenic (‑27/+223)	AK34_4311 ← / ← AK34_4312	iron‑containing alcohol dehydrogenase family protein/short chain dehydrogenase family protein
2	1339572	G→A	intergenic (‑94/‑40)	AK34_4312 ← / → AK34_4313	short chain dehydrogenase family protein/bacterial regulatory helix‑turn‑helix, lysR family protein
2	1341082	A→G	E126G (GAG→GGG)	pbuX →	xanthine permease family protein
2	1343671	G→A	G24R (GGA→AGA)	AK34_4318 →	hypothetical protein
2	1355983	G→A	A617V (GCG→GTG)	AK34_4324 ←	outer membrane autotransporter barrel domain protein
2	1364906	C→G	L247F (TTG→TTC)	AK34_4331 ←	sugar (and other) transporter family protein	1	1	1	1	1	1	1	1	1	1	1	1	1	1	1	1	1	1	1	1	1	1	1	1	1	1	1	1	1	1	1	1	1	1	1	1	1	1	1	1	1	1	1	1
2	1367915	A→C	intergenic (‑103/‑72)	AK34_4333 ← / → AK34_4334	short chain dehydrogenase family protein/SMP‑30/Gluconolaconase/LRE‑like region family protein
2	1371695	(GTGTTCAACCGGCGGCCG)2→3	coding (85/252 nt)	AK34_4337 →	hypothetical protein																													1
2	1383370	G→A	R253C (CGT→TGT)	AK34_4348 ←	GDSL‑like Lipase/Acylhydrolase family protein
2	1387050	G→A	intergenic (+129/‑21)	AK34_4351 → / → AK34_4352	hypothetical protein/hypothetical protein
2	1387981	T→G	intergenic (+236/‑254)	AK34_4352 → / → AK34_4353	hypothetical protein/bacterial regulatory s, luxR family protein
2	1388316	C→T	R28C (CGC→TGC)	AK34_4353 →	bacterial regulatory s, luxR family protein
2	1391010	G→T	V208V (GTC→GTA)	AK34_4356 ←	response regulator
2	1393280	G→T	intergenic (‑137/‑78)	AK34_4357 ← / → AK34_4358	prolyl oligopeptidase family protein/bacterial regulatory s, tetR family protein
2	1394741	A→C	L81R (CTC→CGC)	AK34_4359 ←	2OG‑Fe(II) oxygenase superfamily protein
2	1397413	C→A	E211* (GAG→TAG)	AK34_4361 ←	sugar (and other) transporter family protein
2	1398999	A→G	I485T (ATC→ACC)	AK34_4362 ←	2Fe‑2S iron‑sulfur cluster binding domain protein	1	1	1	1	1	1	1	1	1	1	1	1	1	1	1	1	1	1	1	1	1	1	1	1	1	1	1	1	1	1	1	1	1	1	1	1	1	1	1	1	1	1	1	1
2	1400483	A→C	intergenic (‑31/‑83)	AK34_4362 ← / → AK34_4363	2Fe‑2S iron‑sulfur cluster binding domain protein/iclR helix‑turn‑helix domain protein
2	1400523	T→G	intergenic (‑71/‑43)	AK34_4362 ← / → AK34_4363	2Fe‑2S iron‑sulfur cluster binding domain protein/iclR helix‑turn‑helix domain protein
2	1406279	A→C	K17T (AAG→ACG)	AK34_4369 →	hypothetical protein
2	1413290	A→T	E170V (GAG→GTG)	AK34_4375 →	ATP‑dependent DNA helicase, RecQ family protein
2	1414182	T→G	D467E (GAT→GAG)	AK34_4375 →	ATP‑dependent DNA helicase, RecQ family protein																																					1
2	1419444	A→G	V170V (GTA→GTG)	AK34_4379 →	tartrate dehydrogenase
2	1434615	T→G	S2271R (AGC→CGC)	AK34_4390 ←	hypothetical protein																									1
2	1436609	T→G	K1606T (AAG→ACG)	AK34_4390 ←	hypothetical protein
2	1441823	C→T	R401Q (CGG→CAG)	AK34_4391 ←	transposase, Mutator family protein
2	1450799	C→A	L96I (CTC→ATC)	AK34_4402 →	flhB HrpN YscU SpaS family protein
2	1485126	Δ1 bp	intergenic (+155/‑593)	AK34_4431 → / → AK34_4432	hypothetical protein/integrase core domain protein
2	1495924	T→G	S53R (AGC→CGC)	selA ←	L‑seryl‑tRNA(Sec) selenium transferase
2	1498573	Δ2 bp	coding (162‑163/915 nt)	fdxH ←	formate dehydrogenase, beta subunit		1				1		1																								1		1		1		1						1
2	1499528	C→T	G551S (GGC→AGC)	fdnG ←	formate dehydrogenase‑N alpha subunit																						1
2	1503503	C→T	Q45* (CAG→TAG)	AK34_4448 →	gram‑negative porin family protein
2	1504789	(CGCACTATC)2→3	intergenic (+249/‑122)	AK34_4448 → / → AK34_4449	gram‑negative porin family protein/3‑demethylubiquinone‑9 3‑methyltransferase family protein
2	1507312	G→A	intergenic (‑199/‑58)	AK34_4451 ← / → AK34_4452	bacterial DNA‑binding family protein/acyltransferase family protein
2	1507908	A→C	Y180S (TAC→TCC)	AK34_4452 →	acyltransferase family protein
2	1514348	G→A	L457L (CTG→TTG)	AK34_4457 ←	polysaccharide biosynthesis family protein
2	1535391	C→T	intergenic (‑394/+8)	AK34_4473 ← / ← asd	putative fimV C‑domain protein/aspartate‑semialdehyde dehydrogenase
2	1556842	G→A	E61E (GAG→GAA)	acnA →	aconitate hydratase 1
2	1581322	T→G	intergenic (‑140/‑1074)	AK34_4514 ← / → AK34_4515	sir2 family protein/luciferase‑type oxidoreductase, family protein
2	1584984	A→C	D400A (GAC→GCC)	AK34_4516 →	mechanosensitive ion channel family protein		1				1		1																								1		1		1		1						1
2	1602597	G→T	A64E (GCG→GAG)	AK34_4528 ←	hypothetical protein										1				1	1		1		1	1	1			1		1	1	1		1	1									1
2	1602603	G→T	A62E (GCG→GAG)	AK34_4528 ←	hypothetical protein										1				1	1		1		1	1	1			1		1	1	1		1	1									1
2	1602609	G→T	A60E (GCG→GAG)	AK34_4528 ←	hypothetical protein										1				1	1		1		1	1	1			1		1	1	1		1	1									1
2	1602615	G→T	A58E (GCG→GAG)	AK34_4528 ←	hypothetical protein										?				1	1		1		1	1	1			1		1	1	1		1	1									1
2	1602627	G→T	A54E (GCG→GAG)	AK34_4528 ←	hypothetical protein										?				?	?		1		1	1	1			1		1	1	1		?	?									1
2	1602633	G→T	A52E (GCG→GAG)	AK34_4528 ←	hypothetical protein										?				?	?		1		1	?	1			1		1	1	1		?	?									1
2	1602639	G→T	A50E (GCG→GAG)	AK34_4528 ←	hypothetical protein										?				?	?		1		1	?	1			1		1	1	1		?	?									1
2	1602645	G→A	A48V (GCG→GTG)	AK34_4528 ←	hypothetical protein										?				?	?		?		?	?	?			?		?	?	?		?	?									?
2	1602651	G→A	A46V (GCG→GTG)	AK34_4528 ←	hypothetical protein										?				?	?		?		?	?	?			?		?	?	?		?	?									?
2	1602677	+144 bp	coding (111/225 nt)	AK34_4528 ←	hypothetical protein
2	1604149	G→T	P139P (CCG→CCT)	AK34_4530 →	hypothetical protein
2	1604152	A→G	T140T (ACA→ACG)	AK34_4530 →	hypothetical protein
2	1604164	T→A	T144T (ACT→ACA)	AK34_4530 →	hypothetical protein	?	?			?																				1																			?
2	1604206	T→G	T158T (ACT→ACG)	AK34_4530 →	hypothetical protein
2	1604209	G→A	P159P (CCG→CCA)	AK34_4530 →	hypothetical protein
2	1604212	T→G	T160T (ACT→ACG)	AK34_4530 →	hypothetical protein	?	?	1		?	1			1		1		1			1		1				1					1				?			1					?					?
2	1604215	G→A	P161P (CCG→CCA)	AK34_4530 →	hypothetical protein	?	?	1	?	?	1	?	?	1	?	?	?	1	?	?	1						1					1	?	?	?	?		?	1		?	?	?	?	?	?	?	?
2	1604218	T→G	T162T (ACT→ACG)	AK34_4530 →	hypothetical protein	?	?	1	?	?	1	?	?	1	?	?	?	1	?	?	1			?			1			?		1	?	?		?		?	1			?	?	?	?	?	?	?	?
2	1604221	G→A	P163P (CCG→CCA)	AK34_4530 →	hypothetical protein		?	?	?		?	?		?		?		?	?		?		?		?	?		?	?								?		?	?	?						?
2	1606639	C→A	K646N (AAG→AAT)	rpoD ←	RNA polymerase sigma factor RpoD
2	1606706	G→A	A624V (GCG→GTG)	rpoD ←	RNA polymerase sigma factor RpoD
2	1606835	(TCG)4→3	coding (1740‑1742/2049 nt)	rpoD ←	RNA polymerase sigma factor RpoD
2	1607812	(CTCTTC)2→1	coding (760‑765/2049 nt)	rpoD ←	RNA polymerase sigma factor RpoD
2	1616243	G→A	P339S (CCC→TCC)	dxs ←	1‑deoxy‑D‑xylulose‑5‑phosphate synthase					1				1		1	1																							1
2	1618595	G→A	intergenic (‑82/‑189)	xseB ← / → AK34_4543	exodeoxyribonuclease VII, small subunit/ring hydroxylating alpha subunit family protein	1																																1				1		1		1		1
2	1622664	G→A	Q298* (CAG→TAG)	AK34_4546 ←	pyridine nucleotide‑disulfide oxidoreductase family protein								1
2	1628450	C→G	V414V (GTG→GTC)	amn ←	AMP nucleosidase
2	1630229	(CCGCG)2→1	intergenic (+13/‑92)	AK34_4551 → / → thrB	hypothetical protein/homoserine kinase																											1			1
2	1646912	G→A	D312D (GAC→GAT)	AK34_4570 ←	carbohydrate‑binding module 48 family protein
2	1647922	C→T	intergenic (‑75/‑412)	AK34_4570 ← / → AK34_4571	carbohydrate‑binding module 48 family protein/methyltransferase domain protein
2	1655776	G→A	P6L (CCC→CTC)	AK34_4578 ←	AAA domain family protein
2	1665653	G→C	Q502E (CAG→GAG)	AK34_4587 ←	capsular exopolysaccharide family domain protein
2	1684537	G→C	I171M (ATC→ATG)	AK34_4604 ←	zinc‑binding dehydrogenase family protein
2	1689644	+G	intergenic (‑344/‑173)	AK34_4608 ← / → AK34_4609	helix‑turn‑helix domain protein/bacterial regulatory helix‑turn‑helix, lysR family protein
2	1689644	(GTGCG)13→14	intergenic (‑344/‑173)	AK34_4608 ← / → AK34_4609	helix‑turn‑helix domain protein/bacterial regulatory helix‑turn‑helix, lysR family protein			1		1				1			1													1				1				1						1		1		1
2	1689644	(GTGCG)13→15	intergenic (‑344/‑173)	AK34_4608 ← / → AK34_4609	helix‑turn‑helix domain protein/bacterial regulatory helix‑turn‑helix, lysR family protein
2	1689644	(GTGCG)13→18	intergenic (‑344/‑173)	AK34_4608 ← / → AK34_4609	helix‑turn‑helix domain protein/bacterial regulatory helix‑turn‑helix, lysR family protein																			1	1
2	1689644	(GTGCG)13→19	intergenic (‑344/‑173)	AK34_4608 ← / → AK34_4609	helix‑turn‑helix domain protein/bacterial regulatory helix‑turn‑helix, lysR family protein															1
2	1694787	(CTGCTTG)7→6	intergenic (+215/+139)	AK34_4613 → / ← AK34_4614	ABC transporter family protein/sugar (and other) transporter family protein
2	1694792	Δ7 bp	intergenic (+220/+134)	AK34_4613 → / ← AK34_4614	ABC transporter family protein/sugar (and other) transporter family protein
2	1694793	(CTGCTTG)7→8	intergenic (+221/+139)	AK34_4613 → / ← AK34_4614	ABC transporter family protein/sugar (and other) transporter family protein																																								1
2	1694794	T→C	intergenic (+222/+138)	AK34_4613 → / ← AK34_4614	ABC transporter family protein/sugar (and other) transporter family protein
2	1694794	+GC	intergenic (+222/+138)	AK34_4613 → / ← AK34_4614	ABC transporter family protein/sugar (and other) transporter family protein
2	1700066	(TGCGACT)3→4	intergenic (+148/+62)	AK34_4618 → / ← AK34_4619	bacterial regulatory helix‑turn‑helix, lysR family protein/voltage gated chloride channel family protein
2	1701706	(TGCCGCCT)2→3	intergenic (‑337/+82)	AK34_4619 ← / ← AK34_4620	voltage gated chloride channel family protein/cheB methylesterase family protein
2	1709794	(CCG)2→1	coding (921‑923/1134 nt)	AK34_4626 ←	response regulator
2	1720085	G→C	A387G (GCG→GGG)	AK34_4634 ←	ring hydroxylating alpha subunit family protein
2	1723068	G→T	R139R (CGG→AGG)	AK34_4636 ←	bacterial regulatory helix‑turn‑helix, lysR family protein	1																								1								1				1		1		1		1
2	1725753	+GCC	coding (63/291 nt)	catC →	muconolactone delta‑isomerase
2	1731133	A→T	S143C (AGC→TGC)	AK34_4645 →	helix‑turn‑helix domain protein	1	1	1	1	1	1	1	1	1	1	1	1	1	1	1	1	1	1	1	1	1	1	1	1	1	1	1	1	1	1	1	1	1	1	1	1	1	1	1	1	1	1	1	1
2	1740444	T→A	Q6H (CAA→CAT)	AK34_4653 ←	lysE type translocator family protein
2	1742591	G→A	G92G (GGC→GGT)	AK34_4657 ←	yfaZ family protein
2	1760751	A→G	M142V (ATG→GTG)	AK34_4677 →	hypothetical protein
2	1788869	(TTCCGG)9→7	coding (991‑1002/1788 nt)	AK34_4704 ←	hypothetical protein																																										1
2	1788875	(TTCCGG)9→8	coding (991‑996/1788 nt)	AK34_4704 ←	hypothetical protein																					1																					Δ
2	1788880	(TTCCGG)9→10	coding (991/1788 nt)	AK34_4704 ←	hypothetical protein
2	1788880	(TTCCGG)9→12	coding (991/1788 nt)	AK34_4704 ←	hypothetical protein
2	1790608	C→A	K182N (AAG→AAT)	AK34_4705 ←	invasin C family protein
2	1796126	C→T	L50L (CTG→CTA)	epaP ←	type III secretion apparatus protein, YscR/HrcR family
2	1796805	C→T	P133P (CCG→CCA)	AK34_4712 ←	surface presentation of antigens family protein
2	1797801	G→T	A120E (GCA→GAA)	AK34_4713 ←	hypothetical protein																									1
2	1798770	T→G	K371T (AAG→ACG)	AK34_4715 ←	putative ATP synthase SpaL
2	1819700	G→A	intergenic (‑23/‑231)	AK34_4737 ← / → AK34_4738	hypothetical protein/hypothetical protein	1	1	1	1	1	1	1	1	1	1	1	1	1	1	1	1	1	1	1	1	1	1	1	1	1	1	1	1	1	1	1	1	1	1	1	1	1	1	1	1	1	1	1	1
2	1826099	G→C	V159V (GTC→GTG)	AK34_4742 ←	ABC transporter family protein
2	1828242	A→C	intergenic (‑247/‑367)	AK34_4744 ← / → hutC	amino ABC transporter, permease, 3‑TM region, His/Glu/Gln/Arg/opine family domain protein/histidine utilization repressor
2	1845795	G→A	W18* (TGG→TAG)	AK34_4761 →	shikimate kinase family protein
2	1850153	(TGTGCG)4→5	intergenic (+81/‑349)	AK34_4764 → / → AK34_4765	bacterial regulatory helix‑turn‑helix, lysR family protein/lysE type translocator family protein
2	1850234	C→T	intergenic (+162/‑268)	AK34_4764 → / → AK34_4765	bacterial regulatory helix‑turn‑helix, lysR family protein/lysE type translocator family protein									1																				?
2	1850236	T→C	intergenic (+164/‑266)	AK34_4764 → / → AK34_4765	bacterial regulatory helix‑turn‑helix, lysR family protein/lysE type translocator family protein									1																				?
2	1858942	G→A	T90T (ACC→ACT)	pnuC ←	nicotinamide mononucleotide transporter PnuC family protein
2	1878699	Δ92 bp	coding (205‑296/759 nt)	AK34_4789 ←	hypothetical protein
2	1899504	A→C	intergenic (‑248/+192)	AK34_4810 ← / ← AK34_4811	hypothetical protein/major Facilitator Superfamily protein
2	1924008	C→T	R577H (CGT→CAT)	AK34_4835 ←	diguanylate cyclase domain protein			1		1				1		1	1																							1
2	1936819	A→G	Y571H (TAC→CAC)	AK34_4843 ←	sulfatase family protein
2	1942841	T→C	V654A (GTC→GCC)	AK34_4845 →	hypothetical protein
2	1968767	C→G	G317A (GGC→GCC)	AK34_4871 ←	putative membrane protein
2	1975937	C→G	G23A (GGC→GCC)	AK34_4876 ←	receptor ligand binding region family protein
2	1987171	A→C	intergenic (‑51/‑153)	AK34_4888 ← / → AK34_4889	3‑beta hydroxysteroid dehydrogenase/isomerase family protein/helix‑turn‑helix family protein
2	1988371	(ATGCCGGTCGCCCG)2→3	intergenic (+55/+100)	AK34_4889 → / ← AK34_4890	helix‑turn‑helix family protein/sugar (and other) transporter family protein
2	1991475	Δ2 bp	coding (1391‑1392/1488 nt)	AK34_4891 →	helix‑turn‑helix domain protein								1
2	1996561	T→C	intergenic (‑220/‑341)	AK34_4895 ← / → AK34_4896	hypothetical protein/lysine‑arginine‑ornithine‑binding periplasmic family protein																																										1
2	2000788	C→G	V365V (GTG→GTC)	AK34_4899 ←	serine carboxypeptidase family protein
2	2029593	A→G	intergenic (‑23/+163)	AK34_4922 ← / ← pcaC	sugar (and other) transporter family protein/4‑carboxymuconolactone decarboxylase
2	2032196	(CG)5→4	coding (114‑115/1374 nt)	pcaB ←	3‑carboxy‑cis,cis‑muconate cycloisomerase
2	2034621	T→C	Y182C (TAC→TGC)	AK34_4928 ←	FAD binding domain protein
2	2037556	T→C	M194T (ATG→ACG)	AK34_4931 →	short chain dehydrogenase family protein
2	2038835	C→T	intergenic (‑92/+39)	AK34_4932 ← / ← AK34_4933	bacterial transferase hexapeptide family protein/hypothetical protein
2	2041265	T→C	V103A (GTG→GCG)	AK34_4936 →	bacterial regulatory s, crp family protein	1	1	1	1	1	1	1	1	1	1	1	1	1	1	1	1	1	1	1	1	1	1	1	1	1	1	1	1	1	1	1	1	1	1	1	1	1	1	1	1	1	1	1	1
2	2049195	G→A	G6D (GGC→GAC)	AK34_4945 →	3‑hydroxybutyrate dehydrogenase family protein
2	2053455	G→T	V186V (GTG→GTT)	AK34_4949 →	tartrate dehydrogenase
2	2059094	C→A	F126L (TTC→TTA)	AK34_4954 →	helix‑turn‑helix family protein
2	2059109	C→A	L131L (CTC→CTA)	AK34_4954 →	helix‑turn‑helix family protein
2	2060088	C→A	R52S (CGC→AGC)	AK34_4956 →	phage integrase family protein
2	2089905	A→C	I194S (ATC→AGC)	AK34_4983 ←	histidine kinase family protein
2	2096306	T→G	F83V (TTC→GTC)	AK34_4987 →	nitronate monooxygenase family protein
2	2134795	T→A	intergenic (+49/‑19)	AK34_5020 → / → AK34_5021	sugar (and other) transporter family protein/gram‑negative porin family protein	1	1	1	1	1	1	1	1	1	1	1	1	1	1	1	1	1	1	1	1	1	1	1	1	1	1	1	1	1	1	1	1	1	1	1	1	1	1	1	1	1	1	1	1
2	2141358	T→G	intergenic (‑268/‑56)	AK34_5025 ← / → AK34_5026	aminotransferase class‑III family protein/glycosyl hydrolases 28 family protein
2	2145469	Δ7 bp	intergenic (‑460/‑100)	AK34_5028 ← / → AK34_5029	glycine zipper 2TM domain protein/amidohydrolase family protein	?	?				?		?		?				?	?		?		?	?	?			?	?	?	1	?		?	?	?	?	?		?	?	?	?	?	?	?	?	?
2	2145521	(TACCTGCG)10→6	intergenic (‑512/‑23)	AK34_5028 ← / → AK34_5029	glycine zipper 2TM domain protein/amidohydrolase family protein																																	?				?		?		?		?
2	2145529	(TACCTGCG)10→7	intergenic (‑520/‑23)	AK34_5028 ← / → AK34_5029	glycine zipper 2TM domain protein/amidohydrolase family protein	1																																?				?		?		?		?
2	2145545	(TACCTGCG)10→9	intergenic (‑536/‑23)	AK34_5028 ← / → AK34_5029	glycine zipper 2TM domain protein/amidohydrolase family protein	Δ	1				1	1	1		1				1	1		1		1	1	1			1	1	1		1		1	1	1	?	1		1	?	1	?	1	?	1	?	1
2	2145552	(TACCTGCG)10→11	intergenic (‑543/‑23)	AK34_5028 ← / → AK34_5029	glycine zipper 2TM domain protein/amidohydrolase family protein					1		1
2	2145552	(TACCTGCG)10→13	intergenic (‑543/‑23)	AK34_5028 ← / → AK34_5029	glycine zipper 2TM domain protein/amidohydrolase family protein				1									1			1		1				1	1
2	2145552	(TACCTGCG)10→14	intergenic (‑543/‑23)	AK34_5028 ← / → AK34_5029	glycine zipper 2TM domain protein/amidohydrolase family protein
2	2145552	(TACCTGCG)10→15	intergenic (‑543/‑23)	AK34_5028 ← / → AK34_5029	glycine zipper 2TM domain protein/amidohydrolase family protein
2	2145552	(TACCTGCG)10→16	intergenic (‑543/‑23)	AK34_5028 ← / → AK34_5029	glycine zipper 2TM domain protein/amidohydrolase family protein
2	2156469	(ACACCGG)5→4	intergenic (+56/‑454)	AK34_5039 → / → AK34_5040	3‑deoxy‑7‑phosphoheptulonate synthase/PRC‑barrel domain protein
2	2156475	(ACACCGG)5→6	intergenic (+62/‑454)	AK34_5039 → / → AK34_5040	3‑deoxy‑7‑phosphoheptulonate synthase/PRC‑barrel domain protein
2	2157450	(CGAGTGC)8→4	intergenic (+93/+515)	AK34_5040 → / ← AK34_5041	PRC‑barrel domain protein/bacterial regulatory helix‑turn‑helix, lysR family protein
2	2157471	(CGAGTGC)8→7	intergenic (+114/+515)	AK34_5040 → / ← AK34_5041	PRC‑barrel domain protein/bacterial regulatory helix‑turn‑helix, lysR family protein																																			1
2	2157477	(CGAGTGC)8→9	intergenic (+120/+515)	AK34_5040 → / ← AK34_5041	PRC‑barrel domain protein/bacterial regulatory helix‑turn‑helix, lysR family protein
2	2157477	(CGAGTGC)8→10	intergenic (+120/+515)	AK34_5040 → / ← AK34_5041	PRC‑barrel domain protein/bacterial regulatory helix‑turn‑helix, lysR family protein
2	2157498	(AGGGCGC)3→4	intergenic (+141/+494)	AK34_5040 → / ← AK34_5041	PRC‑barrel domain protein/bacterial regulatory helix‑turn‑helix, lysR family protein
2	2157691	(TGCGCCACC)8→2	intergenic (+334/+248)	AK34_5040 → / ← AK34_5041	PRC‑barrel domain protein/bacterial regulatory helix‑turn‑helix, lysR family protein
2	2157727	(TGCGCCACC)8→6	intergenic (+370/+248)	AK34_5040 → / ← AK34_5041	PRC‑barrel domain protein/bacterial regulatory helix‑turn‑helix, lysR family protein
2	2157736	(TGCGCCACC)8→7	intergenic (+379/+248)	AK34_5040 → / ← AK34_5041	PRC‑barrel domain protein/bacterial regulatory helix‑turn‑helix, lysR family protein
2	2157744	(TGCGCCACC)8→10	intergenic (+387/+248)	AK34_5040 → / ← AK34_5041	PRC‑barrel domain protein/bacterial regulatory helix‑turn‑helix, lysR family protein
2	2160436	(GC)5→4	intergenic (‑97/‑238)	AK34_5043 ← / → AK34_5044	RNA polymerase sigma‑70 factor, family protein/carbon starvation CstA family protein
2	2166591	G→A	Q201* (CAG→TAG)	ispH ←	4‑hydroxy‑3‑methylbut‑2‑enyl diphosphate reductase		1				1		1																								1		1		1		1				1		1
3	14045	A→C	intergenic (‑90/‑148)	AK34_5061 ← / → AK34_5062	ABC transporter family protein/bacterial regulatory s, gntR family protein
3	16574	C→T	Q447* (CAG→TAG)	AK34_5063 →	TonB‑dependent siderophore receptor family protein
3	27309	T→G	H330P (CAC→CCC)	xylB ←	xylulokinase
3	29882	C→A	intergenic (‑258/‑5)	xylA ← / → AK34_5073	xylose isomerase/helix‑turn‑helix domain protein
3	41589	Δ240 bp		[AK34_5082]–[treS]	[AK34_5082], [treS]
3	46607	T→G	V536G (GTC→GGC)	glgB →	1,4‑alpha‑glucan branching enzyme
3	48899	A→C	E556D (GAA→GAC)	glgX →	glycogen debranching enzyme GlgX
3	51157	G→A	W601* (TGG→TGA)	treZ →	malto‑oligosyltrehalose trehalohydrolase
3	51208	G→A	Q618Q (CAG→CAA)	treZ →	malto‑oligosyltrehalose trehalohydrolase
3	57241	T→G	intergenic (‑107/‑37)	AK34_5089 ← / → AK34_5090	hxlR‑like helix‑turn‑helix family protein/major Facilitator Superfamily protein
3	65434	G→A	A183A (GCG→GCA)	AK34_5097 →	aminotransferase class I and II family protein
3	68125	T→G	V66G (GTC→GGC)	AK34_5099 →	hypothetical protein																																										1
3	94491	G→A	intergenic (‑133/‑126)	AK34_5123 ← / → AK34_5124	universal stress family protein/response regulator	1	1	1	1	1	1	1	1	1	1	1	1	1	1	1	1	1	1	1	1	1	1	1	1	1	1	1	1	1	1	1	1	1	1	1	1	1	1	1	1	1	1	1	1
3	124371	T→G	K617T (AAG→ACG)	dorA ←	dimethyl sulfoxide/trimethylamine N‑oxide reductase
3	128958	A→C	intergenic (‑488/‑459)	AK34_5155 ← / → AK34_5156	cytochrome c family protein/trkA‑C domain protein
3	145850	(GC)5→4	coding (198‑199/342 nt)	AK34_5171 ←	hypothetical protein
3	147443	G→T	Q110K (CAA→AAA)	AK34_5174 ←	hypothetical protein
3	162405	A→C	N781K (AAT→AAG)	AK34_5194 ←	dermonecrotoxin of the Papain‑like fold family protein
3	168417	G→C	G198R (GGG→CGG)	AK34_5198 →	sugar (and other) transporter family protein	1																																1				1		1		1		1
3	168618	G→A	V265I (GTC→ATC)	AK34_5198 →	sugar (and other) transporter family protein
3	179005	G→A	P143P (CCG→CCA)	AK34_5209 →	helix‑turn‑helix domain protein
3	180459	G→A	L23L (CTG→CTA)	AK34_5211 →	hypothetical protein
3	182110	A→C	A387A (GCT→GCG)	AK34_5213 ←	zinc‑binding dehydrogenase family protein
3	204655	T→G	D685A (GAC→GCC)	AK34_5236 ←	ABC transporter family protein
3	205598	G→C	P371A (CCG→GCG)	AK34_5236 ←	ABC transporter family protein
3	231690	G→A	V9V (GTG→GTA)	acnB →	aconitate hydratase 2																					1
3	240870	C→T	Q73* (CAG→TAG)	AK34_5266 →	alkylhydroperoxidase AhpD family core domain protein
3	248548	C→T	L76L (CTG→CTA)	AK34_5272 ←	major Facilitator Superfamily protein
3	248918	T→A	Q221L (CAG→CTG)	AK34_5273 ←	PPIC‑type PPIASE domain protein
3	251890	G→A	Q213* (CAG→TAG)	narH ←	nitrate reductase, beta subunit
3	252352	G→A	Q59* (CAG→TAG)	narH ←	nitrate reductase, beta subunit
3	265561	T→G	intergenic (‑475/‑72)	AK34_5285 ← / → rbsK	aldose 1‑epimerase family protein/ribokinase
3	265565	G→A	intergenic (‑479/‑68)	AK34_5285 ← / → rbsK	aldose 1‑epimerase family protein/ribokinase
3	270127	G→A	A46A (GCG→GCA)	deoC →	deoxyribose‑phosphate aldolase
3	273059	A→C	A504A (GCT→GCG)	AK34_5293 ←	FAD dependent oxidoreductase family protein
3	273125	G→A	D482D (GAC→GAT)	AK34_5293 ←	FAD dependent oxidoreductase family protein
3	283669	A→G	V170A (GTC→GCC)	AK34_5299 ←	HAMP domain protein
3	292168	T→G	L8R (CTG→CGG)	msrB →	methionine‑R‑sulfoxide reductase MsrB
3	293032	C→A	A102D (GCC→GAC)	AK34_5308 →	ahpC/TSA family protein									1
3	305312	A→G	intergenic (+163/+75)	AK34_5318 → / ← AK34_5319	plasmid pRiA4b ORF‑3‑like family protein/5S ribosomal RNA																												1			1
3	305329	G→T	intergenic (+180/+58)	AK34_5318 → / ← AK34_5319	plasmid pRiA4b ORF‑3‑like family protein/5S ribosomal RNA																										?		?			?
3	305333	C→G	intergenic (+184/+54)	AK34_5318 → / ← AK34_5319	plasmid pRiA4b ORF‑3‑like family protein/5S ribosomal RNA																										?		?			?
3	305336	A→G	intergenic (+187/+51)	AK34_5318 → / ← AK34_5319	plasmid pRiA4b ORF‑3‑like family protein/5S ribosomal RNA																										?		?			?
3	305341	T→C	intergenic (+192/+46)	AK34_5318 → / ← AK34_5319	plasmid pRiA4b ORF‑3‑like family protein/5S ribosomal RNA				1									1					1								?		?			?
3	311162	C→A	intergenic (‑422/‑279)	AK34_5324 ← / → AK34_5325	16S ribosomal RNA/putative ribosomal protein L11																					1
3	323660	G→C	H176Q (CAC→CAG)	AK34_5335 ←	HD domain protein
3	331403	C→T	intergenic (‑57/‑2004)	AK34_5343 ← / → AK34_5344	hypothetical protein/initiator Replication family protein
3	342008	A→C	intergenic (+352/+50)	AK34_5350 → / ← AK34_5351	proQ/FINO family protein/molybdenum‑pterin binding domain protein
3	342010	C→G	intergenic (+354/+48)	AK34_5350 → / ← AK34_5351	proQ/FINO family protein/molybdenum‑pterin binding domain protein
3	358044	(TGACAG)3→1	intergenic (+340/+816)	AK34_5364 → / ← AK34_5365	aminotransferase class‑III family protein/sugar (and other) transporter family protein
3	358056	Δ24 bp	intergenic (+352/+792)	AK34_5364 → / ← AK34_5365	aminotransferase class‑III family protein/sugar (and other) transporter family protein
3	358056	Δ18 bp	intergenic (+352/+798)	AK34_5364 → / ← AK34_5365	aminotransferase class‑III family protein/sugar (and other) transporter family protein						1		1																												1
3	358056	(TGACAG)5→3	intergenic (+352/+804)	AK34_5364 → / ← AK34_5365	aminotransferase class‑III family protein/sugar (and other) transporter family protein	1	1	1	1	1	Δ	1	Δ	1	1	1	1	1	1	1	1	1	1	1	1	1	1	1	1	1	1	1	1	1	1	1	1	1	1	1	Δ	1	1	1	1	1	1	1	1
3	358062	(TGACAG)5→4	intergenic (+358/+804)	AK34_5364 → / ← AK34_5365	aminotransferase class‑III family protein/sugar (and other) transporter family protein	Δ	Δ	Δ	Δ	Δ	Δ	Δ	Δ	Δ	Δ	Δ	Δ	Δ	Δ	Δ	Δ	Δ	Δ	Δ	Δ	Δ	Δ	Δ	Δ	Δ	Δ	Δ	Δ	Δ	Δ	Δ	Δ	Δ	Δ	Δ	Δ	Δ	Δ	Δ	Δ	Δ	Δ	Δ	Δ
3	358099	(ACAGCG)6→7	intergenic (+395/+772)	AK34_5364 → / ← AK34_5365	aminotransferase class‑III family protein/sugar (and other) transporter family protein
3	366077	C→T	Q144* (CAG→TAG)	AK34_5371 →	putative membrane protein				1									1			1		1				1	1
3	380246	C→T	A146A (GCG→GCA)	AK34_5381 ←	gram‑negative porin family protein
3	381719	G→C	H315D (CAC→GAC)	AK34_5382 ←	ABC transporter family protein	1	1	1	1	1	1	1	1	1	1	1	1	1	1	1	1	1	1	1	1	1	1	1	1	1	1	1	1	1	1	1	1	1	1	1	1	1	1	1	1	1	1	1	1
3	382844	C→A	intergenic (‑183/‑127)	AK34_5382 ← / → AK34_5383	ABC transporter family protein/bacterial regulatory s, tetR family protein	1	1	1	1	1	1	1	1	1	1	1	1	1	1	1	1	1	1	1	1	1	1	1	1	1	1	1	1	1	1	1	1	1	1	1	1	1	1	1	1	1	1	1	1
3	384436	G→A	Q60Q (CAG→CAA)	AK34_5385 →	alpha/beta hydrolase fold family protein
3	402569	G→C	Q118H (CAG→CAC)	AK34_5404 →	lactonase, 7‑bladed beta‑propeller family protein
3	412677	A→C	I40M (ATT→ATG)	AK34_5416 ←	alkylhydroperoxidase AhpD family core domain protein
3	416527	A→C	intergenic (+158/‑5)	AK34_5418 → / → AK34_5419	hlyD secretion family protein/drug resistance MFS transporter, drug:H+ antiporter‑2 family protein								1
3	425157	C→T	I151I (ATC→ATT)	AK34_5426 →	TRAP transporter solute receptor, DctP family protein
3	433382	C→T	intergenic (‑317/+225)	AK34_5432 ← / ← AK34_5433	sugar (and other) transporter family protein/gram‑negative porin family protein			1		1				1		1	1																	1						1
3	446679	T→C	intergenic (+307/‑112)	AK34_5441 → / → pqqB	bacterial regulatory, Fis family protein/coenzyme PQQ biosynthesis protein B	1	1	1	1	1	1	1	1	1	1	1	1	1	1	1	1	1	1	1	1	1	1	1	1	1	1	1	1	1	1	1	1	1	1	1	1	1	1	1	1	1	1	1	1
3	451516	C→A	V94V (GTC→GTA)	AK34_5447 →	periplasmic binding domain protein
3	451653	G→T	G140V (GGC→GTC)	AK34_5447 →	periplasmic binding domain protein
3	452843	C→T	I193I (ATC→ATT)	ccmA →	heme ABC exporter, ATP‑binding protein CcmA
3	453637	+T	coding (1373/1515 nt)	ccmA →	heme ABC exporter, ATP‑binding protein CcmA																									1
3	466775	G→A	H133H (CAC→CAT)	glmS ←	glutamine‑fructose‑6‑phosphate transaminase
3	470130	C→A	D146Y (GAC→TAC)	AK34_5458 ←	putative outer membrane protein
3	489902	T→G	K32T (AAG→ACG)	AK34_5469 ←	esterase, PHB depolymerase family protein		1
3	493312	G→A	P75S (CCG→TCG)	AK34_5472 ←	hypothetical protein
3	503683	C→G	A68A (GCC→GCG)	AK34_5483 →	tadE‑like family protein
3	512876	T→G	intergenic (+195/‑2128)	AK34_5491 → / → AK34_5492	hypothetical protein/surface antigen variable number repeat family protein
3	512883	G→T	intergenic (+202/‑2121)	AK34_5491 → / → AK34_5492	hypothetical protein/surface antigen variable number repeat family protein
3	512918	T→G	intergenic (+237/‑2086)	AK34_5491 → / → AK34_5492	hypothetical protein/surface antigen variable number repeat family protein
3	528214	T→C	Y341Y (TAT→TAC)	uca →	urea carboxylase
3	533448	A→C	D238A (GAC→GCC)	AK34_5500 →	binding‑‑dependent transport system inner membrane component family protein
3	535351	A→C	I91L (ATC→CTC)	AK34_5502 →	MFS transporter, metabolite:H+ symporter family protein	1	1	1	1	1	1	1	1	1	1	1	1	1	1	1	1	1	1	1	1	1	1	1	1	1	1	1	1	1	1	1	1	1	1	1	1	1	1	1	1	1	1	1	1
3	537324	(AGTGTCGCC)4→1	coding (1270‑1296/1362 nt)	AK34_5504 ←	dicarboxylate symporter family protein
3	539318	A→T	I86N (ATC→AAC)	AK34_5505 ←	bacterial regulatory helix‑turn‑helix, lysR family protein
3	547602	C→A	intergenic (‑373/‑359)	AK34_5513 ← / → AK34_5514	BON domain protein/helix‑turn‑helix domain protein
3	566827	C→A	intergenic (‑477/‑781)	AK34_5532 ← / → AK34_5533	short chain dehydrogenase family protein/phage integrase family domain protein
3	568110	A→C	intergenic (+392/‑501)	AK34_5533 → / → AK34_5534	phage integrase family domain protein/tonB dependent receptor family protein
3	574892	A→C	K294T (AAG→ACG)	AK34_5539 →	tetratricopeptide repeat family protein
3	585638	A→C	L265R (CTT→CGT)	AK34_5547 ←	tetratricopeptide repeat family protein
3	590103	C→G	V215L (GTC→CTC)	AK34_5551 ←	hypothetical protein	1	1	1	1	1	1	1	1	1	1	1	1	1	1	1	1	1	1	1	1	1	1	1	1	1	1	1	1	1	1	1	1	1	1	1	1	1	1	1	1	1	1	1	1
3	592598	A→C	intergenic (‑264/‑9797)	AK34_5553 ← / → AK34_5554	coiled stalk of trimeric autotransporter adhesin family protein/hypothetical protein
3	595525	G→A	intergenic (‑3191/‑6870)	AK34_5553 ← / → AK34_5554	coiled stalk of trimeric autotransporter adhesin family protein/hypothetical protein
3	600502	T→A	intergenic (‑8168/‑1893)	AK34_5553 ← / → AK34_5554	coiled stalk of trimeric autotransporter adhesin family protein/hypothetical protein
3	614778	A→C	intergenic (‑242/‑110)	AK34_5562 ← / → cpo	his Kinase A domain protein/non‑heme chloroperoxidase
3	643850	G→A	A15V (GCT→GTT)	AK34_5584 ←	nitroreductase family protein
3	653074	C→G	R508R (CGC→CGG)	AK34_5591 →	Rhs element Vgr family protein
3	654416	A→C	D16A (GAC→GCC)	AK34_5592 →	hypothetical protein
3	666001	T→G	K281T (AAG→ACG)	AK34_5606 ←	aldo/keto reductase family protein	1	1	1	1	1	1	1	1	1	1	1	1	1	1	1	1	1	1	1	1	1	1	1	1	1	1	1	1	1	1	1	1	1	1	1	1	1	1	1	1	1	1	1	1
3	670543	(CACGCT)2→3	coding (338/906 nt)	AK34_5611 →	membrane transport family protein	1	1	1	1	1	1	1	1	1	1	1	1	1	1	1	1	1	1	1	1	1	1	1	1	1	1	1	1	1	1	1	1	1	1	1	1	1	1	1	1	1	1	1	1
3	670543	(CACGCT)2→4	coding (338/906 nt)	AK34_5611 →	membrane transport family protein
3	675411	A→G	T351A (ACG→GCG)	AK34_5616 →	amidohydrolase family protein
3	681695	T→C	Q401R (CAG→CGG)	AK34_5621 ←	transposase, Mutator family protein
3	694846	A→T	S1007T (TCG→ACG)	AK34_5629 ←	hypothetical protein
3	696227	G→C	T546T (ACC→ACG)	AK34_5629 ←	hypothetical protein
3	701933	T→G	I4S (ATC→AGC)	AK34_5633 →	prolyl oligopeptidase family protein
3	702590	A→C	D223A (GAC→GCC)	AK34_5633 →	prolyl oligopeptidase family protein
3	705005	C→T	R163R (CGC→CGT)	AK34_5635 →	efflux transporter, RND family, MFP subunit	1	1	1	1	1	1	1	1	1	1	1	1	1	1	1	1	1	1	1	1	1	1	1	1	1	1	1	1	1	1	1	1	1	1	1	1	1	1	1	1	1	1	1	1
3	733375	A→C	intergenic (+344/‑86)	AK34_5657 → / → AK34_5658	bacterial regulatory s, tetR family protein/FAD binding domain protein
3	743334	Δ24 bp	coding (49‑72/678 nt)	AK34_5663 →	hypothetical protein
3	743334	Δ12 bp	coding (49‑60/678 nt)	AK34_5663 →	hypothetical protein						1
3	743334	G→A	G17R (GGA→AGG)	AK34_5663 →	hypothetical protein						Δ		1																												1
3	743336	A→G	G17R (GGA→AGG)	AK34_5663 →	hypothetical protein						Δ		1																												1
3	743337	Δ4 bp	coding (52‑55/678 nt)	AK34_5663 →	hypothetical protein		?	?	?	?	Δ	?	?	?	?	?	?	?	?	?	?	?	?	?	?	?	?	?	?		?	?	?	?	?	?	?		?	?	?		?		?		?		?
3	743337	Δ3 bp	coding (52‑54/678 nt)	AK34_5663 →	hypothetical protein		?	?	?	?	Δ	?	?	?	?	?	?	?	?	?	?	?	?	?	?	?	?	?	?		?	?	?	?	?	?	?		?	?	?		?		?		?		?
3	743340	Δ2 bp	coding (55‑56/678 nt)	AK34_5663 →	hypothetical protein		?	?	?	?	Δ	?	?	?	?	?	?	?	?	?	?	?	?	?	?	?	?	?	?		?	?	?	?	?	?	?		?	?	?		?		?		?		?
3	743340	A→G	R19G (AGG→GGA)	AK34_5663 →	hypothetical protein		?	?	?	?	Δ	?	?	?	?	?	?	?	?	?	?	?	?	?	?	?	?	?	?		?	?	?	?	?	?	?		?	?	?		?		?		?		?
3	743342	G→A	R19G (AGG→GGA)	AK34_5663 →	hypothetical protein		?	?	?	?	Δ	?	?	?	?	?	?	?	?	?	?	?	?	?	?	?	?	?	?		?	?	?	?	?	?	?		?	?	?		?		?		?		?
3	743343	Δ2 bp	coding (58‑59/678 nt)	AK34_5663 →	hypothetical protein				?		Δ		?					?			?						?	?
3	743348	Δ1 bp	coding (63/678 nt)	AK34_5663 →	hypothetical protein				?									?			?						?	?
3	743348	G→A	R21R (AGG→AGA)	AK34_5663 →	hypothetical protein				?									?			?						?	?
3	743385	(CTGAGG)9→8	coding (100‑105/678 nt)	AK34_5663 →	hypothetical protein													?
3	743391	(CTGAGG)12→9	coding (106‑123/678 nt)	AK34_5663 →	hypothetical protein													?
3	743391	(CTGAGG)10→9	coding (106‑111/678 nt)	AK34_5663 →	hypothetical protein													?
3	743397	(CTGAGG)12→10	coding (112‑123/678 nt)	AK34_5663 →	hypothetical protein				1									?			1						1	1
3	743403	(CTGAGG)12→11	coding (118‑123/678 nt)	AK34_5663 →	hypothetical protein		1	1	Δ	1		1		1	1	1	1	?	1	1	Δ	1	1	1	1	1	Δ	Δ	1		1	1	1	1	1	1	1		1	1			1		1		1		1
3	743408	(CTGAGG)12→13	coding (123/678 nt)	AK34_5663 →	hypothetical protein
3	743408	(CTGAGG)12→15	coding (123/678 nt)	AK34_5663 →	hypothetical protein
3	743408	(CTGAGG)12→17	coding (123/678 nt)	AK34_5663 →	hypothetical protein
3	787998	G→A	intergenic (‑241/‑55)	AK34_5705 ← / → coxB	short chain dehydrogenase family protein/cytochrome c oxidase, subunit II
3	796509	2 bp→GA	coding (1099‑1100/1917 nt)	AK34_5711 →	kelch motif family protein
3	796514	C→T	H368H (CAC→CAT)	AK34_5711 →	kelch motif family protein
3	796847	G→C	G479G (GGG→GGC)	AK34_5711 →	kelch motif family protein				?									?			?						?	?
3	796851	2 bp→GG	coding (1441‑1442/1917 nt)	AK34_5711 →	kelch motif family protein				?									?			?						?	?
3	796854	2 bp→AA	coding (1444‑1445/1917 nt)	AK34_5711 →	kelch motif family protein				?									?			?						?	?
3	796857	A→G	S483G (AGC→GGC)	AK34_5711 →	kelch motif family protein				?									?			?						?	?
3	796861	C→A	S484Y (TCC→TAC)	AK34_5711 →	kelch motif family protein				?									?			?		?				?	?
3	796895	T→C	T495T (ACT→ACC)	AK34_5711 →	kelch motif family protein				1									1			1		1				1	1
3	796929	G→A	A507T (GCC→ACC)	AK34_5711 →	kelch motif family protein				1									1			1		1				1	1
3	796941	Δ294 bp	coding (1531‑1824/1917 nt)	AK34_5711 →	kelch motif family protein				1									1			1		?				1	1
3	796941	T→C	Y511H (TAC→CAC)	AK34_5711 →	kelch motif family protein				Δ									Δ			Δ		?				Δ	Δ
3	796946	G→C	T512T (ACG→ACC)	AK34_5711 →	kelch motif family protein				Δ									Δ			Δ		?				Δ	Δ
3	797074	3 bp→GAG	coding (1664‑1666/1917 nt)	AK34_5711 →	kelch motif family protein				Δ									Δ			Δ		?				Δ	Δ		?
3	797078	T→G	S556S (TCT→TCG)	AK34_5711 →	kelch motif family protein				Δ									Δ			Δ		?				Δ	Δ		?
3	797082	G→T	E558Y (GAG→TAC)	AK34_5711 →	kelch motif family protein				Δ									Δ			Δ		?				Δ	Δ		?
3	797084	G→C	E558Y (GAG→TAC)	AK34_5711 →	kelch motif family protein				Δ									Δ			Δ		?				Δ	Δ		?
3	797086	2 bp→GG	coding (1676‑1677/1917 nt)	AK34_5711 →	kelch motif family protein				Δ									Δ			Δ		?				Δ	Δ		?
3	797135	3 bp→AAA	coding (1725‑1727/1917 nt)	AK34_5711 →	kelch motif family protein				Δ									Δ			Δ		?				Δ	Δ		?
3	797139	2 bp→CA	coding (1729‑1730/1917 nt)	AK34_5711 →	kelch motif family protein				Δ									Δ			Δ		?				Δ	Δ		?
3	797145	G→A	G579S (GGC→AGC)	AK34_5711 →	kelch motif family protein				Δ									Δ			Δ		?				Δ	Δ		?
3	797147	2 bp→TA	coding (1737‑1738/1917 nt)	AK34_5711 →	kelch motif family protein				Δ									Δ			Δ		?				Δ	Δ		?
3	797151	2 bp→GG	coding (1741‑1742/1917 nt)	AK34_5711 →	kelch motif family protein				Δ									Δ			Δ		?				Δ	Δ		?
3	797472	G→T	intergenic (+145/‑65)	AK34_5711 → / → AK34_5712	kelch motif family protein/kelch motif family protein
3	797940	C→T	A135V (GCC→GTC)	AK34_5712 →	kelch motif family protein
3	797952	2 bp→CT	coding (416‑417/1899 nt)	AK34_5712 →	kelch motif family protein
3	797962	G→A	A142A (GCG→GCA)	AK34_5712 →	kelch motif family protein
3	799212	2 bp→CA	coding (1676‑1677/1899 nt)	AK34_5712 →	kelch motif family protein
3	799217	A→C	T561P (ACC→CCC)	AK34_5712 →	kelch motif family protein
3	799994	G→A	E117E (GAG→GAA)	AK34_5714 →	kelch motif family protein
3	800006	C→T	H121H (CAC→CAT)	AK34_5714 →	kelch motif family protein
3	800015	A→G	A124A (GCA→GCG)	AK34_5714 →	kelch motif family protein
3	800025	C→A	L128I (CTC→ATC)	AK34_5714 →	kelch motif family protein
3	800027	2 bp→TG	coding (384‑385/1890 nt)	AK34_5714 →	kelch motif family protein
3	800687	2 bp→CC	coding (1044‑1045/1890 nt)	AK34_5714 →	kelch motif family protein
3	800690	C→G	T349T (ACC→ACG)	AK34_5714 →	kelch motif family protein
3	800712	A→G	I357V (ATC→GTC)	AK34_5714 →	kelch motif family protein
3	809456	C→T	G142S (GGC→AGC)	AK34_5723 ←	amidohydrolase family protein
3	819762	C→T	G428D (GGC→GAC)	nikE ←	nickel import ATP‑binding protein NikE																										1	1	1		1	1									1
3	822723	G→A	D88D (GAC→GAT)	AK34_5737 ←	binding‑‑dependent transport system inner membrane component family protein
3	833330	A→G	T375A (ACG→GCG)	AK34_5746 →	aldehyde dehydrogenase family protein	1	1	1	1	1	1	1	1	1	1	1	1	1	1	1	1	1	1	1	1	1	1	1	1	1	1	1	1	1	1	1	1	1	1	1	1	1	1	1	1	1	1	1	1
[truncated: 943 more columns]

## Sheet: S9 KEGG Analysis
Supplementary Dataset S9: KEGG Enrichment Analysis. The number of B. dolosa mutations that fall within different KEGG ontology pathways (B. dolosa T number: T03793) are tabulated for both Subject J and Subjects Q & R combined. P-values are calculated by estimating the probability across 10000 trials that the same or greater number of mutations would randomly occur within a pathway. Significantly …
KEGG pathway number	Description	Subjects Q and R			Subject J
		Number of mutations	Fraction of simulations with > observed number mutations	Significance p<.05/(2*128)	Number of mutations	Fraction of simulations with > observed number mutations	Significance p<.05/(2*128)
01100	Metabolic pathways	19	0.62692	0	71	0.89096	0
01110	Biosynthesis of secondary metabolites	8	0.27586	0	25	0.82872	0
01120	Microbial metabolism in diverse environments	6	0.67506	0	25	0.60522	0
01200	Carbon metabolism	2	0.79266	0	12	0.38244	0
01210	2-Oxocarboxylic acid metabolism	1	0.2377	0	2	0.78422	0
01212	Fatty acid metabolism	1	0.14328	0	2	0.68204	0
01230	Biosynthesis of amino acids	3	0.2629	0	6	0.95636	0
01240	Biosynthesis of cofactors	1	0.99768	0	4	0.99928	0
01220	Degradation of aromatic compounds	1	0.05458	0	2	0.49682	0
00010	Glycolysis / Gluconeogenesis	0	0.99394	0	1	0.96256	0
00020	Citrate cycle (TCA cycle)	1	0.10124	0	2	0.61646	0
00030	Pentose phosphate pathway	0	0.9622	0	3	0.4103	0
00040	Pentose and glucuronate interconversions	1	0.02376	0	1	0.64052	0
00051	Fructose and mannose metabolism	5	0	1	1	0.67726	0
00052	Galactose metabolism	0	0.8607	0	0	0.8607	0
00053	Ascorbate and aldarate metabolism	1	0.0179	0	0	0.87144	0
00500	Starch and sucrose metabolism	0	0.97034	0	2	0.68096	0
00520	Amino sugar and nucleotide sugar metabolism	5	0	1	1	0.96304	0
00620	Pyruvate metabolism	1	0.6053	0	4	0.7564	0
00630	Glyoxylate and dicarboxylate metabolism	3	0.00136	0	9	0.04052	0
00640	Propanoate metabolism	0	0.98134	0	4	0.36824	0
00650	Butanoate metabolism	0	0.99454	0	7	0.07266	0
00660	C5-Branched dibasic acid metabolism	0	0.70694	0	0	0.70694	0
00562	Inositol phosphate metabolism	0	0.85986	0	1	0.58578	0
00190	Oxidative phosphorylation	0	0.99322	0	5	0.2263	0
00710	Carbon fixation in photosynthetic organisms	0	0.8021	0	1	0.47896	0
00680	Methane metabolism	1	0.22516	0	2	0.77242	0
00910	Nitrogen metabolism	2	0.00044	0	4	0.1985	0
00920	Sulfur metabolism	0	0.97828	0	5	0.08778	0
00061	Fatty acid biosynthesis	1	0.01006	0	0	0.8359	0
00071	Fatty acid degradation	0	0.95982	0	2	0.61962	0
00072	Synthesis and degradation of ketone bodies	0	0.64974	0	2	0.08904	0
00100	Steroid biosynthesis	0	0.0878	0	1	0.00392	0
00561	Glycerolipid metabolism	0	0.70868	0	0	0.70868	0
00564	Glycerophospholipid metabolism	0	0.9176	0	1	0.71024	0
00565	Ether lipid metabolism	0	0.52158	0	1	0.17228	0
00590	Arachidonic acid metabolism	0	0.039	0	0	0.039	0
00592	alpha-Linolenic acid metabolism	0	0.26488	0	0	0.26488	0
01040	Biosynthesis of unsaturated fatty acids	0	0.17176	0	0	0.17176	0
00230	Purine metabolism	0	0.99824	0	6	0.31044	0
00240	Pyrimidine metabolism	0	0.94576	0	2	0.55954	0
00250	Alanine, aspartate and glutamate metabolism	2	0.0221	0	3	0.78766	0
00260	Glycine, serine and threonine metabolism	0	0.99496	0	4	0.58984	0
00270	Cysteine and methionine metabolism	0	0.9741	0	3	0.50608	0
00280	Valine, leucine and isoleucine degradation	1	0.12086	0	2	0.65062	0
00290	Valine, leucine and isoleucine biosynthesis	0	0.9023	0	2	0.40944	0
00300	Lysine biosynthesis	0	0.82856	0	0	0.82856	0
00310	Lysine degradation	0	0.91248	0	1	0.7052	0
00220	Arginine biosynthesis	1	0.06822	0	2	0.54194	0
00330	Arginine and proline metabolism	0	0.99096	0	2	0.84344	0
00340	Histidine metabolism	1	0.0104	0	0	0.83366	0
00350	Tyrosine metabolism	1	0.04418	0	2	0.46454	0
00360	Phenylalanine metabolism	0	0.98386	0	4	0.40208	0
00380	Tryptophan metabolism	0	0.93638	0	3	0.28544	0
00400	Phenylalanine, tyrosine and tryptophan biosynthesis	0	0.88744	0	2	0.3666	0
00410	beta-Alanine metabolism	0	0.73686	0	1	0.38456	0
00430	Taurine and hypotaurine metabolism	0	0.74724	0	1	0.40214	0
00440	Phosphonate and phosphinate metabolism	0	0.48254	0	2	0.02894	0
00450	Selenocompound metabolism	0	0.7211	0	2	0.13512	0
00460	Cyanoamino acid metabolism	1	0.00136	0	0	0.69044	0
00471	D-Glutamine and D-glutamate metabolism	0	0.3948	0	0	0.3948	0
00472	D-Arginine and D-ornithine metabolism	0	0.14808	0	0	0.14808	0
00473	D-Alanine metabolism	0	0.28934	0	0	0.28934	0
00480	Glutathione metabolism	0	0.9762	0	1	0.88812	0
00540	Lipopolysaccharide biosynthesis	0	0.84884	0	1	0.56514	0
00541	O-Antigen nucleotide sugar biosynthesis	5	0	1	0	0.86138	0
00550	Peptidoglycan biosynthesis	1	0.09676	0	6	0.01384	0
00511	Other glycan degradation	0	0.34368	0	0	0.34368	0
00730	Thiamine metabolism	0	0.73618	0	1	0.38438	0
00740	Riboflavin metabolism	0	0.48	0	1	0.13988	0
00750	Vitamin B6 metabolism	0	0.45696	0	0	0.45696	0
00760	Nicotinate and nicotinamide metabolism	0	0.90236	0	0	0.90236	0
00770	Pantothenate and CoA biosynthesis	0	0.92382	0	1	0.7261	0
00780	Biotin metabolism	1	0.00286	0	0	0.74186	0
00785	Lipoic acid metabolism	0	0.20642	0	0	0.20642	0
00790	Folate biosynthesis	0	0.85004	0	3	0.12554	0
00670	One carbon pool by folate	0	0.80308	0	2	0.21994	0
00860	Porphyrin and chlorophyll metabolism	0	0.97228	0	2	0.7025	0
00130	Ubiquinone and other terpenoid-quinone biosynthesis	0	0.7229	0	0	0.7229	0
00900	Terpenoid backbone biosynthesis	0	0.80246	0	4	0.02358	0
00909	Sesquiterpenoid and triterpenoid biosynthesis	0	0.22528	0	1	0.0287	0
00906	Carotenoid biosynthesis	0	0.0675	0	0	0.0675	0
00903	Limonene and pinene degradation	0	0.50824	0	0	0.50824	0
00281	Geraniol degradation	0	0.49524	0	0	0.49524	0
00523	Polyketide sugar unit biosynthesis	0	0.3069	0	0	0.3069	0
01054	Nonribosomal peptide structures	0	0.11122	0	0	0.11122	0
00311	Penicillin and cephalosporin biosynthesis	0	0.17808	0	1	0.01556	0
00332	Carbapenem biosynthesis	0	0.18178	0	0	0.18178	0
00261	Monobactam biosynthesis	0	0.5799	0	0	0.5799	0
00521	Streptomycin biosynthesis	0	0.58972	0	0	0.58972	0
00525	Acarbose and validamycin biosynthesis	0	0.15374	0	0	0.15374	0
00401	Novobiocin biosynthesis	0	0.37178	0	1	0.0795	0
00998	Biosynthesis of various secondary metabolites - part 2	0	0.30506	0	2	0.00612	0
00362	Benzoate degradation	1	0.10422	0	3	0.39624	0
00627	Aminobenzoate degradation	0	0.75534	0	1	0.41234	0
00364	Fluorobenzoate degradation	0	0.49042	0	0	0.49042	0
00625	Chloroalkane and chloroalkene degradation	0	0.77084	0	0	0.77084	0
00361	Chlorocyclohexane and chlorobenzene degradation	0	0.59772	0	0	0.59772	0
00623	Toluene degradation	0	0.3049	0	0	0.3049	0
00622	Xylene degradation	0	0.33172	0	0	0.33172	0
00633	Nitrotoluene degradation	0	0.13786	0	2	0.00042	0
00643	Styrene degradation	1	0.00074	0	2	0.08802	0
00791	Atrazine degradation	0	0.47874	0	1	0.14136	0
00930	Caprolactam degradation	0	0.31304	0	0	0.31304	0
00621	Dioxin degradation	0	0.09106	0	0	0.09106	0
00626	Naphthalene degradation	0	0.2338	0	0	0.2338	0
03020	RNA polymerase	1	0.00026	0	2	0.04786	0
03010	Ribosome	0	0.97814	0	2	0.74008	0
00970	Aminoacyl-tRNA biosynthesis	2	0.006	0	2	0.81566	0
03060	Protein export	1	0.0026	0	1	0.38726	0
04122	Sulfur relay system	1	8e-05	1	0	0.53696	0
03018	RNA degradation	0	0.90808	0	2	0.42538	0
03030	DNA replication	1	0.00988	0	0	0.83504	0
03410	Base excision repair	0	0.78134	0	1	0.44804	0
03420	Nucleotide excision repair	1	0.02386	0	1	0.63812	0
03430	Mismatch repair	1	0.01778	0	0	0.87006	0
03440	Homologous recombination	1	0.08428	0	2	0.57688	0
03450	Non-homologous end-joining	0	0.27156	0	0	0.27156	0
02010	ABC transporters	3	0.78742	0	18	0.19964	0
02060	Phosphotransferase system (PTS)	0	0.46848	0	0	0.46848	0
03070	Bacterial secretion system	4	0.00034	0	13	0.00924	0
02020	Two-component system	2	0.93424	0	18	0.06164	0
02024	Quorum sensing	1	0.93256	0	6	0.77524	0
02030	Bacterial chemotaxis	1	0.33308	0	2	0.8477	0
02040	Flagellar assembly	0	0.99786	0	2	0.94894	0
01501	beta-Lactam resistance	1	0.13606	0	5	0.06158	0
01502	Vancomycin resistance	0	0.46344	0	0	0.46344	0
01503	Cationic antimicrobial peptide (CAMP) resistance	1	0.00488	0	1	0.44614	0

## Sheet: S10 Sig. KEGG Pathways
Supplementary Dataset S10: Similarity matrix of B. dolosa KEGG pathways significantly enriched in patients Q and R. To identify whether all significantly enriched B. dolosa KEGG pathways in patients Q and R are due to a shared set of genes, we calculate the number of genes in common between two pathways/the total genes in each row’s pathway. The pathways “Fructose and mannose metabolism” (00051),…
Description	Kegg Pathway Number	Fructose and mannose metabolism	Amino sugar and nucleotide sugar metabolism	O-Antigen nucleotide sugar biosynthesis	Sulfur relay system
		00051	00520	00541	04122
Fructose and mannose metabolism	00051	1	0.444444	0.259259	0
Amino sugar and nucleotide sugar metabolism	00520	0.255319	1	0.319149	0
O-Antigen nucleotide sugar biosynthesis	00541	0.333333	0.714286	1	0
Sulfur relay system	04122	0	0	0	1

[truncated: 2 more sheets: S11 Recombination Analysis, S12 Raw 2011 Breseq Data]
