# Supplementary material for: De novo mutations mediate phenotypic switching in an opportunistic human lung pathogen
Source: Nat Commun. 2025 Jul 23;16:6799. doi: 10.1038/s41467-025-61168-4 (PMC12287342; doi:10.1038/s41467-025-61168-4)
Supplement: Supplementary file 6 — Source Data [file 41467_2025_61168_MOESM6_ESM.xlsx]

## Sheet: Figure 3b, d, e
Figure 3b
Subject	Subject J	Subject Q & R	Null model
Number of SNVs in O-antigen gene	11	8	NA
Number total observed SNVs	435	106	NA
Fraction of SNVs in O-antigen gene	0.0253	0.0755	0.0104
Figure 3d
Subject/Time	Subject Q - 4 months	Subject R - 4 months	Subject Q - 16 months	Subject R - 16 months	Subject R - 20 months	Subject Q - 38 months	Subject J - 10 years
Number of isolates with O-antigen disrupting mutation	0	0	0	15	7	15	11
Total isolates	21	24	5	24	24	24	809
Fraction of isolates with an O-antigen disrupting mutation	0	0	0	0.625	0.291667	0.625	0.013597
Figure 3e
Years from first genotyped isolate	1	2	3	4	5	6	7	8
Total isolates	25	19	34	18	9	3	4	1
Fraction of isolates with O-antigen disrupting genotype	0.88	1	0.588235	0.5	0.555556	0.333333	0.25	0

## Sheet: Figure 3c
Figure 3c
In this data file, the numbers below each gel refer to the gel lanes shown in Figure 3c, ordered from left to right (i.e., the leftmost lane in Figure 3c corresponds to gel lane 1, and the rightmost to lane 33). These gel numbers (ex. Gel #11) align with the image numbering system used in the associated GitHub repository for this manuscript. For detailed documentation on gel identities and LPS ph…

## Sheet: Figure 4a
Figure 4a
Fraction O-antigen-disrupted B. dolosa		Trial 1					Trial 2
Strain combination:	Tissue site:	Mouse 1	Mouse 2	Mouse 3	Mouse 4	Mouse 5	Mouse 1	Mouse 2	Mouse 3	Mouse 4	Mouse 5
R-317+ Q-103	lung	0.232	0.4	0.402174	0.357143	NA	0.37766	0.308824	0.457447	0.2	0.272727
R-317+ Q-103	spleen	0.660079	0.718894	0.680272	0.788462	NA	0.675439	0.797872	0.817814	0.784946	0.754386
R-211 + R-107	lung	0.228346	0.230088	0.180328	0.116505	0.181818	0.13245	0.158076	0.134228	0.0588235	0.145299
R-211 + R-107	spleen	0.45	0.36	0.173913	0.333333	0.431034	0.455696	0.401813	0.484293	0.3075	0.310345
R-311 + R-207	lung	0.727273	0.294872	0.764706	0.232558	0.388889	0.39521	0.341067	0.425806	0.31348	0.372881
R-311 + R-207	spleen	0.75	0.766355	0.813305	0.595	0.905473	0.685824	0.730183	0.734198	0.649733	0.703846

## Sheet: Figure 4b
Figure 4b
Percent B. dolosa internalized (same as trial 2 in Figure S13b)
Strain	Q-103	R-317	R-107	R-211	Q-207	R-311
O-antigen disrupted	N	Y	N	Y	N	Y
Well 1	9.064	25.1462	4.1873	30.2115	28.3133	43.2718
Well 2	14.7783	27.4854	3.3058	26.5861	24.0964	44.3272
Well 3	14.7783	23.9766	3.5262	37.4622	24.0964	42.2164
Well 4	10.6404	32.1637	3.9669	29.003	26.506	43.2718

## Sheet: Figure S5
Figure S5	Labelled isolates or red stars indicate samples used in Figure S5
Gel 3					Gel 4						Gel 2						Gel 1

## Sheet: Figure S7
Figure S7
2011 Lieberman et al gel labels (from left to right)
Gel 1	A-0-0, AU0158, M-9-4, F-6-11, G-9-8, G-9-11b, C-12-1
Gel 2	B-11-1, E-9-5, E-12-1, C-10-0, K-10-0, K-12-5, K-12-8a-b
Gel 3	F-6-9, I-9-6, N-12-1, J-13-6a-b, J-14-2, J-14-8, J-12-4
Gel 1							Gel 2						Gel 3
Poret et al. gels

## Sheet: Figure S11
Figure 11a										Figure 11b

## Sheet: Figure S12
Figure S12
		Fraction O-antigen-disrupted bacteria
Strain pair	Body site	Mouse 1	Mouse 2	Mouse 3	Mouse 4	Mouse 5
Q-103 lacZ + R-317	lung	0.232	0.4	0.402174	0.357143	0.680851
	spleen	0.660079	0.718894	0.680272	0.788462	0.372146
Q-103 + R-317 lacZ	lung	0.192982	0.285714	0.2	0.30303	NA
	spleen	0.513393	0.60524	0.541599	0.562887	NA

## Sheet: Figure S13a
Figure S13a
Trial 1 - percent B. dolosa internalized
Strain	Q-103	R-317	R-107	R-211	Q-207	R-311
O-antigen disrupted	N	Y	N	Y	N	Y
Well 1	5.9951	50.4762	15.0166	29.8947	10.6037	35.5556
Well 2	5.5037	43.8095	11.9601	22.5965	14.0682	43.7607
Well 3	9.5823	51.4286	7.5083	40	11.3386	39.6581
Well 4	6.4865	34.2857	10.4983	26.1053	7.979	25.9829
Trial 2 - percent B. dolosa internalized
Strain	Q-103	R-317	R-107	R-211	Q-207	R-311
O-antigen disrupted	N	Y	N	Y	N	Y
Well 1	9.064	25.1462	4.1873	30.2115	28.3133	43.2718
Well 2	14.7783	27.4854	3.3058	26.5861	24.0964	44.3272
Well 3	14.7783	23.9766	3.5262	37.4622	24.0964	42.2164
Well 4	10.6404	32.1637	3.9669	29.003	26.506	43.2718
Trial 3 - percent B. dolosa internalized
Strain	Q-103	R-317	R-107	R-211	Q-207	R-311
O-antigen disrupted	N	Y	N	Y	N	Y
Well 1	15.7083	57.0281	28.9044	55.058	17.5238	46.133
Well 2	19.0743	32.1285	25.1748	74.2952	12.6349	41.791
Well 3	20.1964	38.5542	19.1142	53.068	NaN	36.9064
Well 4	13.4642	39.3574	20.979	67.6617	12.9524	58.0733

## Sheet: Figure S13b
Figure S13b
Trial 1 - percent B. dolosa internalized
Strain	Q-101	Q-103	R-318	R-317	R-221
O-antigen disrupted	N	N	Y	Y	Y
Well 1	0.9744	0.4909	1.8974	1.7447	2
Well 2	0.6087	0.6429	2.5882	1.4595	1.5581
Well 3	1.0263	0.6393	2.6	2.1143	1.6078
Trial 2 - percent B. dolosa internalized
Strain	Q-101	Q-103	R-318	R-317	R-221
O-antigen disrupted	N	N	Y	Y	Y
Well 1	22.9787	11.8182	45.122	77.4648	124
Well 2	52.8302	13.2099	71.0145	93.9394	105.66
Well 3	42.8571	38.1579	85.4839	105.454	101.724
Trial 3 - percent B. dolosa internalized
Strain	Q-101	Q-103	R-318	R-317	R-221
O-antigen disrupted	N	N	Y	Y	Y
Well 1	1.5	1.0116	12.2642	8.3696	9.6104
Well 2	1.4706	1.027	8.6842	8.0233	10
Well 3	2.098	0.7025	9.5588	11.4286	11.8182

[truncated: 3 more sheets: Figure S14b, Figure S14c, Figure S15]
